# Supplementary material for: Piperazine-1,4-diium 2-(carb­oxy­meth­yl)-2-hy­droxy­butane­dioate monohydrate
Source: Acta Crystallogr Sect E Struct Rep Online. 2010 Jul 31;66(Pt 8):o2191. doi: 10.1107/S1600536810030151 (PMC3007208; doi:10.1107/S1600536810030151)
Supplement: Supplementary file 1 [file e-66-o2191-sup1.cif]

##############################################################################
###                                                                        ###
###        Electronic paper (Acta Crystallographica Section E)             ###
###                                                                        ###
##############################################################################
#                                                                            #
# This CIF contains the data in a paper accepted for publication in Acta     #
# Crystallographica Section E. It conforms to the requirements of Notes      #
# for Authors for Section E, and has been peer reviewed under the auspices   #
# of the IUCr Commission on Journals.                                        #
#                                                                            #
# Full details of the Crystallographic Information File format               #
# are given in the paper "The Crystallographic Information File (CIF):       #
# a New Standard Archive File for Crystallography" by S. R. Hall, F. H.      #
# Allen and I. D. Brown [Acta Cryst. (1991), A47, 655-685].                  #
#                                                                            #
# The current version of the core CIF dictionary is obtainable from          #
# ftp://ftp.iucr.org/pub/cif_core.dic. The current version number is 2.4.    #
#                                                                            #
# Software is freely available for graphical display of the structure(s) in  #
# this CIF.  For information consult the CIF home page http://www.iucr.org/  #
# cif/home.html                                                              #
#                                                                            #
# This file may be used for bona fide research purposes within the           #
# scientific community so long as proper attribution is given to the journal # 
# article from which it was obtained.                                        #
#                                                                            #
##############################################################################
                                             
data_global
_audit_creation_method     'form.cif (version 2.0)'
_journal_data_validation_number     ?
_journal_date_recd_electronic     2010-07-21
_journal_date_accepted     2010-07-29
_journal_name_full     'Acta Crystallographica, Section E'
_journal_year     2010
_journal_volume     66
_journal_issue      8
_journal_page_first     o2191
_journal_page_last     o2191
_journal_paper_category     QO
_journal_coeditor_code     LH5096
loop_
    _publ_contact_author_name
    'Dr. Liu, Ling-li'
_publ_contact_author_address
;
RenMin Hospital of WuHan University,
Wuhan 430060,
 P. R. China
;
_publ_contact_author_email     'llliu573@126.com '
_publ_contact_author_fax     ?
_publ_contact_author_phone     ?
_publ_section_title
;
Piperazine-1,4-diium 2-(carboxymethyl)-2-hydroxybutanedioate monohydrate
;
loop_
    _publ_author_name
    _publ_author_footnote
    _publ_author_address
    'Liu, Ling-Li ' .
;
Renmin Hospital of Wuhan University
Wuhan 430060,
People's Republic of China
;
_publ_section_synopsis     .
data_I
_audit_creation_method     SHELXL-97
_chemical_name_systematic
;
Piperazine-1,4-diium 2-(carboxymethyl)-2-hydroxybutanedioate monohydrate
;
_chemical_name_common     ?
_chemical_formula_moiety     'C4 H12 N2 2+, C6 H6 O7 2-, H2 O'
_chemical_formula_sum     'C10 H20 N2 O8'
_chemical_formula_iupac     'C4 H12 N2 2+, C6 H6 O7 2-, H2 O'
_chemical_formula_weight     296.28
_chemical_melting_point     ?
_symmetry_cell_setting     monoclinic
_symmetry_space_group_name_H-M     'P n'
_symmetry_space_group_name_Hall     'P -2yac'
loop_
    _symmetry_equiv_pos_as_xyz
    'x, y, z'
    'x+1/2, -y, z+1/2'
_cell_length_a     9.2055(12)
_cell_length_b     6.8314(9)
_cell_length_c     11.2443(14)
_cell_angle_alpha     90.00
_cell_angle_beta     112.047(2)
_cell_angle_gamma     90.00
_cell_volume     655.41(15)
_cell_formula_units_Z     2
_cell_measurement_reflns_used     3551
_cell_measurement_theta_min     2.39
_cell_measurement_theta_max     28.23
_cell_measurement_temperature     298(2)
_exptl_crystal_description     block
_exptl_crystal_colour     colorless
_exptl_crystal_size_max     0.20
_exptl_crystal_size_mid     0.10
_exptl_crystal_size_min     0.10
_exptl_crystal_density_diffrn     1.501
_exptl_crystal_density_meas     ?
_exptl_crystal_density_method     'not measured'
_exptl_crystal_F_000     316
_exptl_absorpt_coefficient_mu     0.130
_exptl_absorpt_correction_type     multi-scan
_exptl_absorpt_process_details     '(SADABS; Sheldrick, 1996)'
_exptl_absorpt_correction_T_min     0.9644
_exptl_absorpt_correction_T_max     0.9871
_exptl_special_details
;
;
_diffrn_ambient_temperature     298(2)
_diffrn_radiation_type     'Mo k\a'
_diffrn_radiation_wavelength     0.71073
_diffrn_radiation_source     'fine focus sealed Siemens Mo tube'
_diffrn_radiation_monochromator     graphite
_diffrn_measurement_device_type     'Bruker SMART APEX CCD area-detector'
_diffrn_measurement_method     '0.3\% wide \w exposures'
_diffrn_detector_area_resol_mean     ?
_diffrn_reflns_number     4284
_diffrn_reflns_av_R_equivalents     0.0883
_diffrn_reflns_av_sigmaI/netI     0.0529
_diffrn_reflns_theta_min     2.45
_diffrn_reflns_theta_max     28.24
_diffrn_reflns_theta_full     28.24
_diffrn_measured_fraction_theta_max     0.989
_diffrn_measured_fraction_theta_full     0.989
_diffrn_reflns_limit_h_min     -12
_diffrn_reflns_limit_h_max     12
_diffrn_reflns_limit_k_min     -9
_diffrn_reflns_limit_k_max     7
_diffrn_reflns_limit_l_min     -11
_diffrn_reflns_limit_l_max     14
_diffrn_standards_number     ?
_diffrn_standards_interval_count     ?
_diffrn_standards_interval_time     ?
_diffrn_standards_decay_%     ?
_refine_special_details
;
Refinement of <i>F</i>^2^ against ALL reflections. The weighted <i>R</i>-factor
<i>wR</i> and goodness of fit <i>S</i> are based on <i>F</i>^2^, conventional
<i>R</i>-factors <i>R</i> are based on <i>F</i>, with <i>F</i> set to zero for
negative <i>F</i>^2^. The threshold expression of <i>F</i>^2^ >
\s(<i>F</i>^2^) is used only for calculating <i>R</i>-factors(gt) <i>etc</i>.
and is not relevant to the choice of reflections for refinement.
<i>R</i>-factors based on <i>F</i>^2^ are statistically about twice as large
as those based on <i>F</i>, and <i>R</i>- factors based on ALL data will be
even larger.
;
_reflns_number_total     1605
_reflns_number_gt     1597
_reflns_threshold_expression     I>2\s(I)
_refine_ls_structure_factor_coef     Fsqd
_refine_ls_matrix_type     full
_refine_ls_R_factor_all     0.0448
_refine_ls_R_factor_gt     0.0447
_refine_ls_wR_factor_gt     0.1242
_refine_ls_wR_factor_ref     0.1243
_refine_ls_goodness_of_fit_ref     0.843
_refine_ls_restrained_S_all     0.839
_refine_ls_number_reflns     1605
_refine_ls_number_parameters     205
_refine_ls_number_restraints     15
_refine_ls_hydrogen_treatment     mixed
_refine_ls_weighting_scheme     calc
_refine_ls_weighting_details
         'calc w=1/[\s^2^(Fo^2^)+(0.1299P)^2^+0.0532P] where P=(Fo^2^+2Fc^2^)/3'
_atom_sites_solution_hydrogens     geom
_atom_sites_solution_primary     direct
_atom_sites_solution_secondary     difmap
_refine_ls_shift/su_max     0.000
_refine_ls_shift/su_mean     0.000
_refine_diff_density_max     0.343
_refine_diff_density_min     -0.492
_refine_ls_extinction_method     none
_refine_ls_extinction_coef     ?
loop_
    _atom_type_symbol
    _atom_type_description
    _atom_type_scat_dispersion_real
    _atom_type_scat_dispersion_imag
    _atom_type_scat_source
    'C' 'C' 0.0033 0.0000
                         'International Tables Vol C Tables 4.2.6.8 and 6.1.1.4'
    'H' 'H' 0.0000 0.0000
                         'International Tables Vol C Tables 4.2.6.8 and 6.1.1.4'
    'N' 'N' 0.0061 0.0000
                         'International Tables Vol C Tables 4.2.6.8 and 6.1.1.4'
    'O' 'O' 0.0106 0.0000
                         'International Tables Vol C Tables 4.2.6.8 and 6.1.1.4'
_computing_data_collection     'SMART (Bruker, 2001)'
_computing_cell_refinement     'SAINT (Bruker, 2001)'
_computing_data_reduction     'SAINT (Bruker, 2001)'
_computing_structure_solution     'SHELXS97 (Sheldrick,2008)'
_computing_structure_refinement     'SHELXL97 (Sheldrick,2008)'
_computing_molecular_graphics     'PLATON (Spek, 2009)'
_computing_publication_material     'PLATON (Spek, 2009)'
loop_
    _atom_site_type_symbol
    _atom_site_label
    _atom_site_fract_x
    _atom_site_fract_y
    _atom_site_fract_z
    _atom_site_U_iso_or_equiv
    _atom_site_adp_type
    _atom_site_calc_flag
    _atom_site_refinement_flags
    _atom_site_occupancy
    _atom_site_disorder_assembly
    _atom_site_disorder_group
    C C1 -0.0340(3) 0.4003(3) -0.1528(2) 0.0297(4) Uani d . 1 . .
    H H1C -0.0235 0.4467 -0.2307 0.036 Uiso calc R 1 . .
    H H1D -0.0636 0.5106 -0.1124 0.036 Uiso calc R 1 . .
    C C2 -0.1605(3) 0.2459(4) -0.1861(3) 0.0332(5) Uani d . 1 . .
    H H2C -0.1796 0.2105 -0.1097 0.040 Uiso calc R 1 . .
    H H2D -0.2570 0.2982 -0.2484 0.040 Uiso calc R 1 . .
    C C3 0.0376(3) -0.0130(3) -0.1483(2) 0.0305(5) Uani d . 1 . .
    H H3A 0.0673 -0.1265 -0.1859 0.037 Uiso calc R 1 . .
    H H3B 0.0251 -0.0540 -0.0701 0.037 Uiso calc R 1 . .
    C C4 0.1648(3) 0.1419(4) -0.1174(2) 0.0303(5) Uani d . 1 . .
    H H4A 0.2618 0.0903 -0.0553 0.036 Uiso calc R 1 . .
    H H4B 0.1826 0.1754 -0.1946 0.036 Uiso calc R 1 . .
    C C5 0.0510(2) 0.2958(3) 0.2147(2) 0.0246(4) Uani d . 1 . .
    C C6 0.0104(3) 0.2231(3) 0.3269(2) 0.0265(4) Uani d . 1 . .
    H H6A 0.0993 0.1501 0.3846 0.032 Uiso calc R 1 . .
    H H6B -0.0768 0.1325 0.2937 0.032 Uiso calc R 1 . .
    C C7 -0.0330(2) 0.3809(3) 0.40527(19) 0.0199(4) Uani d . 1 . .
    C C8 0.1144(3) 0.4982(3) 0.4852(2) 0.0262(4) Uani d . 1 . .
    H H8A 0.1838 0.4157 0.5529 0.031 Uiso calc R 1 . .
    H H8B 0.1697 0.5375 0.4307 0.031 Uiso calc R 1 . .
    C C9 0.0719(3) 0.6782(3) 0.5437(2) 0.0252(4) Uani d . 1 . .
    C C10 -0.0977(2) 0.2788(3) 0.49726(19) 0.0214(4) Uani d . 1 . .
    N N1 0.1189(2) 0.3207(3) -0.06442(18) 0.0258(4) Uani d D 1 . .
    H H1A 0.194(3) 0.403(4) -0.044(4) 0.031 Uiso d D 1 . .
    H H1B 0.121(4) 0.286(5) 0.010(2) 0.031 Uiso d D 1 . .
    N N2 -0.1133(2) 0.0681(3) -0.23994(18) 0.0265(4) Uani d D 1 . .
    H H2A -0.094(4) 0.085(6) -0.308(3) 0.032 Uiso d D 1 . .
    H H2B -0.183(4) -0.019(4) -0.248(4) 0.032 Uiso d D 1 . .
    O O1 0.1237(2) 0.1775(3) 0.17088(18) 0.0372(5) Uani d . 1 . .
    O O2 0.0071(3) 0.4609(3) 0.1684(2) 0.0461(6) Uani d . 1 . .
    O O3 -0.1506(2) 0.5083(3) 0.32461(16) 0.0297(4) Uani d D 1 . .
    H H3C -0.122(5) 0.535(7) 0.261(4) 0.045 Uiso d D 1 . .
    O O4 -0.2272(2) 0.3241(2) 0.49788(19) 0.0315(4) Uani d . 1 . .
    O O5 -0.0096(2) 0.1479(3) 0.56970(16) 0.0303(4) Uani d . 1 . .
    O O6 0.1374(3) 0.8387(3) 0.5218(2) 0.0423(5) Uani d D 1 . .
    H H6C 0.102(6) 0.942(6) 0.547(5) 0.063 Uiso d D 1 . .
    O O7 -0.0127(3) 0.6765(3) 0.60374(19) 0.0368(4) Uani d . 1 . .
    O O8 -0.0953(5) 0.8366(6) 0.0753(6) 0.0923(14) Uani d D 1 . .
    H H8C -0.032(9) 0.739(7) 0.107(10) 0.139 Uiso d D 1 . .
    H H8D -0.039(10) 0.938(7) 0.114(9) 0.139 Uiso d D 1 . .
loop_
    _atom_site_aniso_label
    _atom_site_aniso_U_11
    _atom_site_aniso_U_22
    _atom_site_aniso_U_33
    _atom_site_aniso_U_12
    _atom_site_aniso_U_13
    _atom_site_aniso_U_23
    C1 0.0348(10) 0.0246(10) 0.0330(11) 0.0013(9) 0.0165(8) -0.0009(8)
    C2 0.0289(10) 0.0379(12) 0.0375(12) 0.0018(9) 0.0177(9) -0.0036(10)
    C3 0.0352(11) 0.0250(10) 0.0302(10) -0.0009(8) 0.0112(9) 0.0010(8)
    C4 0.0260(9) 0.0318(11) 0.0322(11) -0.0007(8) 0.0097(8) -0.0022(9)
    C5 0.0272(9) 0.0293(9) 0.0195(8) 0.0015(8) 0.0112(7) 0.0005(7)
    C6 0.0391(11) 0.0221(9) 0.0259(10) 0.0037(8) 0.0211(9) 0.0018(7)
    C7 0.0229(8) 0.0193(8) 0.0203(8) 0.0014(7) 0.0115(7) 0.0013(6)
    C8 0.0240(8) 0.0227(8) 0.0351(10) -0.0027(7) 0.0147(7) -0.0024(8)
    C9 0.0276(10) 0.0238(9) 0.0252(10) -0.0019(7) 0.0110(8) -0.0007(7)
    C10 0.0294(9) 0.0171(8) 0.0213(8) -0.0024(7) 0.0138(7) -0.0031(6)
    N1 0.0304(9) 0.0286(9) 0.0215(8) -0.0066(7) 0.0132(7) -0.0017(6)
    N2 0.0295(8) 0.0292(9) 0.0225(8) -0.0087(7) 0.0116(7) -0.0001(7)
    O1 0.0466(10) 0.0427(10) 0.0324(9) 0.0174(8) 0.0264(8) 0.0075(7)
    O2 0.0781(16) 0.0326(9) 0.0428(11) 0.0132(10) 0.0402(11) 0.0136(8)
    O3 0.0319(7) 0.0340(8) 0.0255(7) 0.0119(6) 0.0134(6) 0.0082(6)
    O4 0.0296(8) 0.0290(8) 0.0442(10) 0.0006(6) 0.0234(7) 0.0021(7)
    O5 0.0422(9) 0.0269(7) 0.0294(8) 0.0073(6) 0.0220(7) 0.0057(6)
    O6 0.0593(12) 0.0196(8) 0.0672(14) -0.0016(7) 0.0456(12) -0.0006(7)
    O7 0.0514(11) 0.0315(9) 0.0396(10) -0.0068(7) 0.0307(9) -0.0060(6)
    O8 0.076(2) 0.0599(19) 0.123(4) -0.0029(17) 0.017(2) 0.014(2)
_geom_special_details
;
All e.s.d.'s (except the e.s.d. in the dihedral angle between two l.s. planes)
are estimated using the full covariance matrix. The cell e.s.d.'s are taken
into account individually in the estimation of e.s.d.'s in distances, angles
and torsion angles; correlations between e.s.d.'s in cell parameters are only
used when they are defined by crystal symmetry. An approximate (isotropic)
treatment of cell e.s.d.'s is used for estimating e.s.d.'s involving l.s.
planes.
;
loop_
    _geom_bond_atom_site_label_1
    _geom_bond_atom_site_label_2
    _geom_bond_site_symmetry_2
    _geom_bond_distance
    _geom_bond_publ_flag
    C1 N1 . 1.488(3) ?
    C1 C2 . 1.510(3) ?
    C1 H1C . 0.9700 ?
    C1 H1D . 0.9700 ?
    C2 N2 . 1.492(3) ?
    C2 H2C . 0.9700 ?
    C2 H2D . 0.9700 ?
    C3 N2 . 1.491(3) ?
    C3 C4 . 1.519(3) ?
    C3 H3A . 0.9700 ?
    C3 H3B . 0.9700 ?
    C4 N1 . 1.488(3) ?
    C4 H4A . 0.9700 ?
    C4 H4B . 0.9700 ?
    C5 O2 . 1.244(3) ?
    C5 O1 . 1.262(3) ?
    C5 C6 . 1.527(3) ?
    C6 C7 . 1.537(3) ?
    C6 H6A . 0.9700 ?
    C6 H6B . 0.9700 ?
    C7 O3 . 1.420(2) ?
    C7 C10 . 1.540(3) ?
    C7 C8 . 1.541(3) ?
    C8 C9 . 1.514(3) ?
    C8 H8A . 0.9700 ?
    C8 H8B . 0.9700 ?
    C9 O7 . 1.207(3) ?
    C9 O6 . 1.318(3) ?
    C10 O4 . 1.235(3) ?
    C10 O5 . 1.274(3) ?
    N1 H1A . 0.85(2) ?
    N1 H1B . 0.86(2) ?
    N2 H2A . 0.86(2) ?
    N2 H2B . 0.86(2) ?
    O3 H3C . 0.87(3) ?
    O6 H6C . 0.87(3) ?
    O8 H8C . 0.87(8) ?
    O8 H8D . 0.87(8) ?
loop_
    _geom_angle_atom_site_label_1
    _geom_angle_atom_site_label_2
    _geom_angle_atom_site_label_3
    _geom_angle_site_symmetry_1
    _geom_angle_site_symmetry_3
    _geom_angle
    _geom_angle_publ_flag
    N1 C1 C2 . . 110.99(19) ?
    N1 C1 H1C . . 109.4 ?
    C2 C1 H1C . . 109.4 ?
    N1 C1 H1D . . 109.4 ?
    C2 C1 H1D . . 109.4 ?
    H1C C1 H1D . . 108.0 ?
    N2 C2 C1 . . 110.75(19) ?
    N2 C2 H2C . . 109.5 ?
    C1 C2 H2C . . 109.5 ?
    N2 C2 H2D . . 109.5 ?
    C1 C2 H2D . . 109.5 ?
    H2C C2 H2D . . 108.1 ?
    N2 C3 C4 . . 109.71(19) ?
    N2 C3 H3A . . 109.7 ?
    C4 C3 H3A . . 109.7 ?
    N2 C3 H3B . . 109.7 ?
    C4 C3 H3B . . 109.7 ?
    H3A C3 H3B . . 108.2 ?
    N1 C4 C3 . . 110.68(19) ?
    N1 C4 H4A . . 109.5 ?
    C3 C4 H4A . . 109.5 ?
    N1 C4 H4B . . 109.5 ?
    C3 C4 H4B . . 109.5 ?
    H4A C4 H4B . . 108.1 ?
    O2 C5 O1 . . 123.7(2) ?
    O2 C5 C6 . . 119.9(2) ?
    O1 C5 C6 . . 116.4(2) ?
    C5 C6 C7 . . 116.23(18) ?
    C5 C6 H6A . . 108.2 ?
    C7 C6 H6A . . 108.2 ?
    C5 C6 H6B . . 108.2 ?
    C7 C6 H6B . . 108.2 ?
    H6A C6 H6B . . 107.4 ?
    O3 C7 C6 . . 111.33(17) ?
    O3 C7 C10 . . 108.20(17) ?
    C6 C7 C10 . . 108.45(16) ?
    O3 C7 C8 . . 110.29(17) ?
    C6 C7 C8 . . 109.76(16) ?
    C10 C7 C8 . . 108.75(16) ?
    C9 C8 C7 . . 111.19(18) ?
    C9 C8 H8A . . 109.4 ?
    C7 C8 H8A . . 109.4 ?
    C9 C8 H8B . . 109.4 ?
    C7 C8 H8B . . 109.4 ?
    H8A C8 H8B . . 108.0 ?
    O7 C9 O6 . . 123.3(2) ?
    O7 C9 C8 . . 124.2(2) ?
    O6 C9 C8 . . 112.56(19) ?
    O4 C10 O5 . . 123.8(2) ?
    O4 C10 C7 . . 120.53(19) ?
    O5 C10 C7 . . 115.69(18) ?
    C4 N1 C1 . . 111.87(18) ?
    C4 N1 H1A . . 109(2) ?
    C1 N1 H1A . . 114(2) ?
    C4 N1 H1B . . 105(2) ?
    C1 N1 H1B . . 115(2) ?
    H1A N1 H1B . . 102(4) ?
    C3 N2 C2 . . 111.07(18) ?
    C3 N2 H2A . . 103(2) ?
    C2 N2 H2A . . 116(3) ?
    C3 N2 H2B . . 107(3) ?
    C2 N2 H2B . . 107(3) ?
    H2A N2 H2B . . 113(4) ?
    C7 O3 H3C . . 105(3) ?
    C9 O6 H6C . . 111(4) ?
    H8C O8 H8D . . 103(5) ?
loop_
    _geom_torsion_atom_site_label_1
    _geom_torsion_atom_site_label_2
    _geom_torsion_atom_site_label_3
    _geom_torsion_atom_site_label_4
    _geom_torsion_site_symmetry_1
    _geom_torsion_site_symmetry_2
    _geom_torsion_site_symmetry_3
    _geom_torsion_site_symmetry_4
    _geom_torsion
    _geom_torsion_publ_flag
    N1 C1 C2 N2 . . . . -55.1(3) ?
    N2 C3 C4 N1 . . . . 57.1(3) ?
    O2 C5 C6 C7 . . . . -20.1(3) ?
    O1 C5 C6 C7 . . . . 162.6(2) ?
    C5 C6 C7 O3 . . . . 51.2(3) ?
    C5 C6 C7 C10 . . . . 170.11(18) ?
    C5 C6 C7 C8 . . . . -71.2(2) ?
    O3 C7 C8 C9 . . . . 46.2(2) ?
    C6 C7 C8 C9 . . . . 169.19(18) ?
    C10 C7 C8 C9 . . . . -72.3(2) ?
    C7 C8 C9 O7 . . . . 50.3(3) ?
    C7 C8 C9 O6 . . . . -129.7(2) ?
    O3 C7 C10 O4 . . . . -4.9(3) ?
    C6 C7 C10 O4 . . . . -125.8(2) ?
    C8 C7 C10 O4 . . . . 114.9(2) ?
    O3 C7 C10 O5 . . . . 174.87(17) ?
    C6 C7 C10 O5 . . . . 54.0(2) ?
    C8 C7 C10 O5 . . . . -65.3(2) ?
    C3 C4 N1 C1 . . . . -56.1(2) ?
    C2 C1 N1 C4 . . . . 55.0(2) ?
    C4 C3 N2 C2 . . . . -58.1(2) ?
    C1 C2 N2 C3 . . . . 57.4(3) ?
loop_
    _geom_hbond_atom_site_label_D
    _geom_hbond_atom_site_label_H
    _geom_hbond_atom_site_label_A
    _geom_hbond_site_symmetry_A
    _geom_hbond_distance_DH
    _geom_hbond_distance_HA
    _geom_hbond_distance_DA
    _geom_hbond_angle_DHA
    _geom_hbond_publ_flag
    N1 H1A O3 2_564 0.85(2) 2.48(3) 3.068(3) 126(3) yes
    N1 H1A O4 2_564 0.85(2) 1.99(3) 2.764(3) 150(3) yes
    N1 H1B O1 . 0.86(2) 1.95(2) 2.806(3) 174(4) yes
    N2 H2A O5 1_554 0.86(2) 1.86(2) 2.706(2) 167(4) yes
    N2 H2B O1 2_454 0.86(2) 1.99(2) 2.804(3) 159(4) yes
    O3 H3C O2 . 0.87(3) 1.92(4) 2.685(3) 147(4) yes
    O6 H6C O5 1_565 0.87(3) 1.82(3) 2.671(3) 167(5) yes
    O8 H8C O2 . 0.87(8) 2.00(4) 2.798(4) 151(8) yes
    O8 H8D O1 1_565 0.87(8) 2.15(4) 3.003(5) 165(10) yes
    C1 H1C O7 1_554 0.97 2.47 3.391(3) 159.4 yes
    C3 H3A O7 1_544 0.97 2.58 3.394(3) 141.9 yes
    C3 H3B O8 1_545 0.97 2.41 3.344(7) 160.9 yes
    C4 H4B O5 1_554 0.97 2.58 3.274(3) 128.4 yes
    C6 H6A O6 1_545 0.97 2.57 3.338(3) 135.8 yes
