# Supplementary material for: Piperazine-1,4-diium 2-(carb­oxy­meth­yl)-2-hy­droxy­butane­dioate monohydrate
Source: Acta Crystallogr Sect E Struct Rep Online. 2010 Jul 31;66(Pt 8):o2191. doi: 10.1107/S1600536810030151 (PMC3007208; doi:10.1107/S1600536810030151)
Supplement: Supplementary file 2 [file e-66-o2191-Isup2.hkl]

# 
# h,k,l, Fc-squared, Fo-squared, sigma(Fo-squared) and status flag 
# 
data_I
_shelx_title ' I in Pn' 
_shelx_refln_list_code          4 
_shelx_F_calc_maximum       97.38 
_exptl_crystal_F_000       316.00 
_reflns_d_resolution_high  0.7511 
 
loop_ 
 _symmetry_equiv_pos_as_xyz 
 'x, y, z' 
 'x+1/2, -y, z+1/2' 
 
_cell_length_a     9.2055 
_cell_length_b     6.8314 
_cell_length_c    11.2443 
_cell_angle_alpha  90.000 
_cell_angle_beta  112.047 
_cell_angle_gamma  90.000 
 
_shelx_F_squared_multiplier     1.000 
 
loop_ 
 _refln_index_h 
 _refln_index_k 
 _refln_index_l 
 _refln_F_squared_calc 
 _refln_F_squared_meas 
 _refln_F_squared_sigma 
 _refln_observed_status 
   2   0   0     5256.91     4527.35     27.67 o 
   4   0   0      165.02      126.25      5.05 o 
   6   0   0      208.56      209.30     14.23 o 
   8   0   0      157.07      152.13     14.07 o 
  10   0   0        5.90        6.93      1.40 o 
   0   1   0      387.50      581.99     53.09 o 
   1   1   0     2514.85     2676.08    195.64 o 
   2   1   0       87.75      137.50     11.01 o 
   3   1   0      194.82      167.92      7.78 o 
   4   1   0      189.65      186.75      9.47 o 
   5   1   0      126.27      134.49      7.07 o 
   6   1   0       77.02       65.59      2.72 o 
   7   1   0       26.56       23.23      1.69 o 
   8   1   0      116.50      105.71      6.02 o 
   9   1   0       10.81        8.79      0.40 o 
  10   1   0        4.02        3.76      0.49 o 
  11   1   0        3.82        4.97      0.47 o 
   0   2   0      691.10      700.72     62.39 o 
   1   2   0      164.14      141.23     10.08 o 
   2   2   0      185.92      207.73     19.08 o 
   3   2   0       32.25       54.70      7.99 o 
   4   2   0        1.49        4.25      1.74 o 
   5   2   0      102.70      100.27      6.89 o 
   6   2   0       60.46       57.09      2.82 o 
   7   2   0       50.92       46.43      2.37 o 
   8   2   0       16.59       16.50      1.06 o 
   9   2   0        1.65        2.21      0.37 o 
  10   2   0        0.37        0.44      0.20 o 
  11   2   0       25.12       22.16      1.88 o 
   0   3   0      277.44      269.05     19.41 o 
   1   3   0       46.63       53.24      5.15 o 
   2   3   0       35.75       66.22      6.52 o 
   3   3   0      379.88      421.78     37.53 o 
   4   3   0      570.82      581.58     50.89 o 
   5   3   0      111.92      103.15     11.25 o 
   6   3   0      191.62      207.21     15.50 o 
   7   3   0       19.25       17.65      1.25 o 
   8   3   0       41.54       43.49      4.15 o 
   9   3   0       31.14       31.01      2.85 o 
  10   3   0       19.72       19.84      1.64 o 
   0   4   0        5.41        4.04      0.32 o 
   1   4   0      280.51      280.56      9.47 o 
   2   4   0       65.25       72.91      6.16 o 
   3   4   0      562.66      604.65     56.87 o 
   4   4   0      294.01      282.55     36.37 o 
   5   4   0      262.26      278.58     33.02 o 
   6   4   0      141.63      139.42     16.17 o 
   7   4   0       89.27       88.50      9.95 o 
   8   4   0        4.16        4.29      0.52 o 
   9   4   0       15.99       19.93      1.77 o 
  10   4   0       49.41       50.89      6.21 o 
   0   5   0      182.35      188.47      3.85 o 
   1   5   0       76.47       69.26      1.50 o 
   2   5   0       18.61       18.11      1.16 o 
   3   5   0       47.73       35.09      5.57 o 
   4   5   0      124.89      122.83     16.93 o 
   5   5   0       57.80       54.92      7.43 o 
   6   5   0       42.90       38.33      4.65 o 
   7   5   0       10.56       11.65      1.37 o 
   8   5   0        3.42        3.63      0.40 o 
   9   5   0        6.12        7.89      1.12 o 
   0   6   0      510.24      511.63      3.89 o 
   1   6   0        5.15        5.59      0.35 o 
   2   6   0      225.90      208.42     11.17 o 
   3   6   0       22.50       21.15      0.94 o 
   4   6   0       49.00       48.76      4.25 o 
   5   6   0        2.51        3.21      0.34 o 
   6   6   0       31.66       24.07      3.48 o 
   7   6   0       22.87       24.21      2.49 o 
   8   6   0       11.27       12.48      1.92 o 
   0   7   0       16.24       14.84      1.04 o 
   1   7   0       49.88       48.33      2.45 o 
   2   7   0       29.97       28.02      1.43 o 
   3   7   0       54.77       54.67      3.66 o 
   4   7   0       12.35       11.79      0.85 o 
   5   7   0        3.90        4.27      0.55 o 
   6   7   0        0.56        0.64      0.19 o 
   7   7   0        3.84        4.08      0.54 o 
   0   8   0        1.14        1.92      0.48 o 
   1   8   0        5.13        4.85      0.54 o 
   2   8   0        8.62        8.50      0.62 o 
   3   8   0       21.11       18.98      1.76 o 
   4   8   0        1.11        1.83      0.64 o 
   5   8   0        1.42        1.57      0.26 o 
   0   9   0       18.37       19.01      1.36 o 
   1   9   0        0.30        0.55      0.25 o 
 -11   0   1       22.84       20.11      3.49 o 
  -9   0   1       45.77       35.13      1.60 o 
  -7   0   1        9.96        8.32      0.48 o 
  -5   0   1      172.61      141.43      3.69 o 
  -3   0   1      361.80      285.88      2.53 o 
  -1   0   1      657.86     1038.07      9.38 o 
   1   0   1      973.20     1237.96     58.14 o 
   3   0   1      274.82      287.64     13.95 o 
   5   0   1      177.73      170.36      9.74 o 
   7   0   1       10.99       11.08      0.84 o 
   9   0   1       72.79       68.80      8.38 o 
  11   0   1        9.08       10.40      1.00 o 
 -11   1   1        0.69        0.80      0.21 o 
 -10   1   1       10.52       12.14      0.82 o 
  -9   1   1        7.86        6.83      0.49 o 
  -8   1   1       42.59       38.21      1.59 o 
  -7   1   1      177.39      158.32      8.94 o 
  -6   1   1       63.22       60.82      1.94 o 
  -5   1   1      477.48      474.67     16.40 o 
  -4   1   1      203.53      277.36     11.98 o 
  -3   1   1      108.95      105.67      5.52 o 
  -2   1   1     1463.38     1349.66     81.93 o 
  -1   1   1     1269.96     1321.72     92.45 o 
   0   1   1      163.57      290.54     18.09 o 
   1   1   1     1247.89     1200.71     87.23 o 
   2   1   1     5938.89     5025.74    246.51 o 
   3   1   1      279.55      323.25     14.12 o 
   4   1   1      991.70     1066.30     46.72 o 
   5   1   1       89.19       86.36      4.61 o 
   6   1   1       93.03       68.96      3.04 o 
   7   1   1       24.67       22.39      1.38 o 
   8   1   1       28.44       26.86      1.19 o 
   9   1   1        0.59        0.62      0.22 o 
  10   1   1       16.91       17.21      1.46 o 
 -11   2   1       36.99       36.48      2.84 o 
 -10   2   1        1.09        1.11      0.20 o 
  -9   2   1       16.01       13.89      1.00 o 
  -8   2   1       37.26       32.77      1.89 o 
  -7   2   1      151.86      142.33     11.53 o 
  -6   2   1       85.17       77.58      5.15 o 
  -5   2   1      302.43      322.21     22.16 o 
  -4   2   1       54.75       62.60      5.26 o 
  -3   2   1      715.80      775.85     64.06 o 
  -2   2   1      996.57     1028.75     89.67 o 
  -1   2   1       24.64       39.62      2.63 o 
   0   2   1      425.80      375.81     18.35 o 
   1   2   1      832.37      994.39     79.47 o 
   2   2   1     2552.94     2439.13    177.15 o 
   3   2   1      889.80      959.94     74.02 o 
   4   2   1      205.19      228.83     14.90 o 
   5   2   1       90.74       83.79      4.39 o 
   6   2   1       87.08       78.49      4.28 o 
   7   2   1      174.35      166.71      9.45 o 
   8   2   1       38.12       34.72      2.66 o 
   9   2   1       31.35       29.81      2.77 o 
  10   2   1       34.66       40.48      3.14 o 
 -11   3   1       40.04       51.41      2.33 o 
 -10   3   1       23.55       25.75      2.35 o 
  -9   3   1       52.16       51.22      4.73 o 
  -8   3   1       51.43       47.65      2.98 o 
  -7   3   1      156.38      143.10     11.11 o 
  -6   3   1       32.83       34.34      2.85 o 
  -5   3   1       77.46       92.09      8.26 o 
  -4   3   1       72.13       69.17      6.56 o 
  -3   3   1      109.72      128.49     12.46 o 
  -2   3   1       11.46       12.70      1.26 o 
  -1   3   1     2244.94     2192.09    110.11 o 
   0   3   1      165.20      171.64      6.89 o 
   1   3   1       57.97       38.36      2.64 o 
   2   3   1      110.42      126.64     14.03 o 
   3   3   1       99.58       84.54      7.55 o 
   4   3   1       32.49       39.28      3.28 o 
   5   3   1       39.80       32.96      2.44 o 
   6   3   1       16.25       13.52      1.54 o 
   7   3   1      155.41      145.09     15.52 o 
   8   3   1       21.11       21.69      2.35 o 
   9   3   1        5.18        5.12      0.46 o 
  10   3   1        0.95        1.86      0.34 o 
 -10   4   1       12.74       13.13      2.04 o 
  -9   4   1       11.52       11.32      1.44 o 
  -8   4   1        5.08        5.07      0.48 o 
  -7   4   1       45.53       44.70      4.96 o 
  -6   4   1        9.66        9.86      0.67 o 
  -5   4   1      148.37      151.93     16.53 o 
  -4   4   1       46.43       42.54      3.70 o 
  -3   4   1      140.66      142.26     14.18 o 
  -2   4   1      171.78      176.69     13.38 o 
  -1   4   1      169.13      205.57      7.42 o 
   0   4   1        3.19        5.26      0.24 o 
   1   4   1       85.00      102.36      4.17 o 
   2   4   1      310.96      348.07     23.55 o 
   3   4   1      166.82      179.02     16.71 o 
   4   4   1       70.92       77.12     10.67 o 
   5   4   1       92.07       75.80     10.00 o 
   6   4   1       11.92       14.25      1.54 o 
   7   4   1       10.79       10.49      1.72 o 
   8   4   1       92.40       83.32     10.11 o 
   9   4   1        1.20        1.72      0.50 o 
  -9   5   1       34.82       35.41      3.60 o 
  -8   5   1       17.55       20.62      2.65 o 
  -7   5   1       21.97       18.51      2.76 o 
  -6   5   1        8.45        9.83      1.01 o 
  -5   5   1      104.68      106.07     12.58 o 
  -4   5   1      160.43      165.61     16.55 o 
  -3   5   1       14.47       15.95      1.67 o 
  -2   5   1      422.51      411.09     16.17 o 
  -1   5   1      195.91      193.34      4.13 o 
   0   5   1        5.98        6.81      0.27 o 
   1   5   1       92.97       97.81      5.87 o 
   2   5   1      124.14      123.95      9.84 o 
   3   5   1        0.37        0.46      0.15 o 
   4   5   1      167.91      153.16     20.53 o 
   5   5   1       26.24       25.79      3.19 o 
   6   5   1        8.58        8.14      0.90 o 
   7   5   1        8.13        6.75      0.58 o 
   8   5   1       14.90       14.76      1.34 o 
   9   5   1       10.96       10.26      1.57 o 
  -8   6   1        0.74        0.61      0.25 o 
  -7   6   1       21.11       20.86      2.14 o 
  -6   6   1       36.72       34.06      4.53 o 
  -5   6   1       50.66       52.15      5.90 o 
  -4   6   1       13.53       15.51      1.48 o 
  -3   6   1       22.91       23.85      1.20 o 
  -2   6   1       18.55       16.89      0.59 o 
  -1   6   1      154.93      160.85      3.30 o 
   0   6   1       17.45       14.79      0.73 o 
   1   6   1        7.19        6.55      0.37 o 
   2   6   1       97.40       90.52      4.82 o 
   3   6   1      191.75      188.84     17.72 o 
   4   6   1        6.11        6.69      0.52 o 
   5   6   1       47.14       49.80      5.78 o 
   6   6   1       11.37       11.65      1.45 o 
   7   6   1       19.11       19.72      2.15 o 
   8   6   1       10.00        8.37      1.14 o 
  -7   7   1        7.97        8.61      1.18 o 
  -6   7   1       14.10       13.81      1.12 o 
  -5   7   1       40.71       40.12      3.73 o 
  -4   7   1        9.89        7.14      0.43 o 
  -3   7   1       19.54       18.82      0.82 o 
  -2   7   1       77.29       74.67      5.09 o 
  -1   7   1       18.46       16.04      1.20 o 
   0   7   1       83.05       75.11      1.28 o 
   1   7   1       11.19       11.23      0.51 o 
   2   7   1       98.13       98.27      4.30 o 
   3   7   1        4.91        3.86      0.37 o 
   4   7   1       33.95       34.34      3.35 o 
   5   7   1       17.12       20.46      1.84 o 
   6   7   1        0.99        1.99      0.30 o 
  -5   8   1       17.00       19.15      1.64 o 
  -4   8   1       22.30       23.45      3.73 o 
  -3   8   1        9.36        9.77      0.65 o 
  -2   8   1       77.20       75.36      3.33 o 
  -1   8   1       18.79       17.20      0.85 o 
   0   8   1        8.57       10.51      0.68 o 
   1   8   1        1.05        1.06      0.32 o 
   2   8   1       25.08       25.22      1.40 o 
   3   8   1        8.30       10.13      0.71 o 
   4   8   1       30.10       27.34      1.13 o 
   5   8   1        6.09        8.13      0.65 o 
  -1   9   1       14.18       16.76      1.28 o 
   0   9   1        5.87        6.18      0.96 o 
   1   9   1       12.92        8.98      0.96 o 
 -10   0   2       87.93       81.38      9.94 o 
  -8   0   2       69.04       56.06      1.84 o 
  -6   0   2      500.54      569.21     20.21 o 
  -4   0   2      673.02      671.39      8.14 o 
  -2   0   2       90.24      146.23      1.47 o 
   0   0   2      787.30      721.68     13.83 o 
   2   0   2     2282.83     2170.43    124.10 o 
   4   0   2        2.97        3.77      0.28 o 
   6   0   2      542.37      510.77     51.81 o 
   8   0   2       12.20       12.45      0.76 o 
  10   0   2       22.85       30.96      1.76 o 
 -11   1   2        4.48        4.64      0.39 o 
 -10   1   2       19.37       16.85      0.59 o 
  -9   1   2       89.55       74.15      4.09 o 
  -8   1   2      167.34      150.97      5.19 o 
  -7   1   2       17.28       17.49      0.88 o 
  -6   1   2       23.61       23.25      0.93 o 
  -5   1   2      207.81      203.07      8.29 o 
  -4   1   2      275.99      282.93     12.35 o 
  -3   1   2      205.73      208.91     10.60 o 
  -2   1   2      135.20      119.33      7.25 o 
  -1   1   2      815.16      690.30     27.40 o 
   0   1   2      244.20      231.23      8.67 o 
   1   1   2     2831.40     2614.01    123.42 o 
   2   1   2      691.81      636.52     28.36 o 
   3   1   2       72.38       52.37      2.73 o 
   4   1   2      389.02      396.95     19.97 o 
   5   1   2      123.91      131.61      6.92 o 
   6   1   2      274.80      253.38      9.21 o 
   7   1   2       28.04       27.57      1.69 o 
   8   1   2       28.58       24.03      1.18 o 
   9   1   2        9.84       10.94      0.58 o 
  10   1   2        5.09        6.06      0.63 o 
 -11   2   2        3.25        3.61      0.35 o 
 -10   2   2        2.00        2.23      0.28 o 
  -9   2   2      193.53      188.90      9.98 o 
  -8   2   2       30.75       28.74      1.26 o 
  -7   2   2      273.77      264.81     14.70 o 
  -6   2   2       21.97       19.30      1.23 o 
  -5   2   2       88.93       98.28      6.16 o 
  -4   2   2       12.40        9.72      0.65 o 
  -3   2   2     2056.46     1952.22    169.10 o 
  -2   2   2     1069.58     1044.10     82.25 o 
  -1   2   2      316.82      392.50     22.20 o 
   0   2   2     1235.86     1202.70     69.09 o 
   1   2   2      756.61      887.84     85.04 o 
   2   2   2      154.48      145.23     12.58 o 
   3   2   2      731.54      799.67     47.73 o 
   4   2   2       53.38       49.96      2.94 o 
   5   2   2      371.90      359.66     27.00 o 
   6   2   2       21.60       21.05      1.73 o 
   7   2   2       84.68       72.19      5.54 o 
   8   2   2       12.51       12.90      1.02 o 
   9   2   2        2.15        2.02      0.30 o 
  10   2   2       27.65       26.84      2.50 o 
 -11   3   2        4.43        4.14      0.47 o 
 -10   3   2       13.31       14.11      1.00 o 
  -9   3   2       29.09       30.30      1.54 o 
  -8   3   2       13.39       12.55      0.80 o 
  -7   3   2       71.02       62.36      4.51 o 
  -6   3   2       46.55       44.30      3.99 o 
  -5   3   2      327.51      337.66     31.79 o 
  -4   3   2      172.26      168.96     15.77 o 
  -3   3   2      112.98      105.95     10.28 o 
  -2   3   2      212.24      215.72     17.12 o 
  -1   3   2       51.06       52.53      2.76 o 
   0   3   2      188.24      207.23      6.26 o 
   1   3   2      149.54      180.36     12.92 o 
   2   3   2      276.76      392.95     32.98 o 
   3   3   2       83.99       86.88      7.43 o 
   4   3   2       30.95       23.87      2.51 o 
   5   3   2       37.25       37.29      2.85 o 
   6   3   2       46.23       43.25      4.01 o 
   7   3   2        0.21        0.13      0.14 o 
   8   3   2       22.31       25.41      3.17 o 
   9   3   2       28.12       28.02      3.81 o 
  10   3   2       15.25       21.01      1.52 o 
 -10   4   2        4.96        5.34      0.49 o 
  -9   4   2      111.12      110.16     12.07 o 
  -8   4   2       18.72       17.08      2.04 o 
  -7   4   2       50.68       56.14      3.98 o 
  -6   4   2      226.60      218.51     21.13 o 
  -5   4   2      197.74      185.62     21.58 o 
  -4   4   2      370.08      397.10     36.21 o 
  -3   4   2      328.89      370.48     30.79 o 
  -2   4   2       29.91       23.51      1.79 o 
  -1   4   2      130.09      161.40      4.71 o 
   0   4   2      416.35      436.41      9.47 o 
   1   4   2      120.30      147.38      7.70 o 
   2   4   2       76.78       81.56      9.49 o 
   3   4   2       17.09       17.08      2.40 o 
   4   4   2       13.56       12.89      1.49 o 
   5   4   2       86.78       77.38     10.02 o 
   6   4   2       15.11       16.36      2.69 o 
   7   4   2       30.42       29.27      3.16 o 
   8   4   2        2.82        4.07      0.41 o 
   9   4   2        5.08        5.25      0.73 o 
  -9   5   2       17.79       16.14      2.05 o 
  -8   5   2       16.36       12.20      1.63 o 
  -7   5   2        1.44        2.43      0.32 o 
  -6   5   2      104.22      103.70     11.08 o 
  -5   5   2      140.64      135.48     11.74 o 
  -4   5   2      253.46      268.58     26.87 o 
  -3   5   2       47.04       41.12      3.35 o 
  -2   5   2       86.28       88.06      3.31 o 
  -1   5   2        0.90        0.96      0.13 o 
   0   5   2       93.13       88.22      1.97 o 
   1   5   2      277.24      276.02     16.89 o 
   2   5   2      421.94      419.10     31.02 o 
   3   5   2       12.14       13.01      1.55 o 
   4   5   2      182.92      197.13     30.80 o 
   5   5   2       13.27       14.60      1.68 o 
   6   5   2       41.89       37.41      4.58 o 
   7   5   2       12.35       15.11      2.24 o 
   8   5   2       12.88       13.05      1.45 o 
  -9   6   2        1.60        1.86      0.31 o 
  -8   6   2        8.31        8.34      0.79 o 
  -7   6   2        0.25        0.56      0.21 o 
  -6   6   2       60.79       50.52      4.71 o 
  -5   6   2       63.24       53.01      4.54 o 
  -4   6   2       36.97       30.17      2.54 o 
  -3   6   2      240.59      242.68     13.32 o 
  -2   6   2       17.77       17.30      0.76 o 
  -1   6   2      111.55      110.46      2.39 o 
   0   6   2      275.51      276.93      4.27 o 
   1   6   2       41.76       39.78      1.57 o 
   2   6   2      125.18      127.46      7.17 o 
   3   6   2       13.71       12.08      1.00 o 
   4   6   2       29.13       26.22      3.61 o 
   5   6   2        9.82       10.11      1.36 o 
   6   6   2        9.41        9.97      1.22 o 
   7   6   2       20.13       17.88      1.36 o 
  -7   7   2        6.68        7.71      0.95 o 
  -6   7   2        3.35        4.03      0.44 o 
  -5   7   2       24.68       29.36      1.40 o 
  -4   7   2       29.54       26.54      3.45 o 
  -3   7   2       16.69       15.54      0.76 o 
  -2   7   2      102.93      104.25      4.37 o 
  -1   7   2      128.58      112.95      3.88 o 
   0   7   2       60.19       59.87      1.15 o 
   1   7   2        5.89        6.13      0.39 o 
   2   7   2       22.56       23.63      1.37 o 
   3   7   2       13.03       13.64      0.76 o 
   4   7   2       21.13       20.82      0.96 o 
   5   7   2       11.31       10.37      1.52 o 
   6   7   2       15.03       14.72      0.85 o 
  -5   8   2       23.47       23.68      1.60 o 
  -4   8   2        7.08        6.90      0.80 o 
  -3   8   2       99.46      103.45      3.05 o 
  -2   8   2       27.82       31.36      1.68 o 
  -1   8   2       16.76       14.92      1.12 o 
   0   8   2       82.72       81.80      2.65 o 
   1   8   2        2.07        1.51      0.31 o 
   2   8   2       18.70       16.41      1.88 o 
   3   8   2        0.20        0.23      0.19 o 
   4   8   2       17.05       15.58      0.88 o 
  -1   9   2        8.61       10.18      1.04 o 
   0   9   2        3.19        3.13      0.72 o 
 -11   0   3       17.76       14.90      1.60 o 
  -9   0   3       38.94       38.06      3.45 o 
  -7   0   3       70.68       78.83      2.00 o 
  -5   0   3     1120.75     1204.32     25.46 o 
  -3   0   3      735.48      683.43      4.27 o 
  -1   0   3     9483.49     8390.18     41.86 o 
   1   0   3     1687.17     1958.08     10.55 o 
   3   0   3     1687.46     1516.29    111.59 o 
   5   0   3        4.66        6.11      0.37 o 
   7   0   3       34.95       32.96      4.93 o 
   9   0   3        0.15        0.16      0.24 o 
 -11   1   3        2.56        2.88      0.31 o 
 -10   1   3       13.32       13.36      0.76 o 
  -9   1   3       34.00       32.60      1.04 o 
  -8   1   3       42.76       40.48      1.60 o 
  -7   1   3       22.53       21.06      0.90 o 
  -6   1   3        6.12        8.59      0.51 o 
  -5   1   3      201.24      232.42      7.62 o 
  -4   1   3       15.37       13.53      0.51 o 
  -3   1   3      343.71      436.86     19.01 o 
  -2   1   3      560.22      535.65     18.89 o 
  -1   1   3      307.71      263.35      4.27 o 
   0   1   3     1021.04     1123.73     31.00 o 
   1   1   3      159.51      125.06      3.19 o 
   2   1   3      407.19      478.61     22.93 o 
   3   1   3      429.86      390.14     19.61 o 
   4   1   3       24.73       23.57      1.12 o 
   5   1   3      213.43      193.42     10.95 o 
   6   1   3        1.25        1.55      0.18 o 
   7   1   3       61.74       57.67      3.72 o 
   8   1   3       13.72       14.71      0.79 o 
   9   1   3        9.72       11.17      1.26 o 
  10   1   3        9.60       11.07      1.04 o 
 -11   2   3       19.68       18.93      1.19 o 
 -10   2   3       16.77       15.85      1.09 o 
  -9   2   3       67.05       65.36      3.57 o 
  -8   2   3       48.85       48.20      2.33 o 
  -7   2   3       19.55       19.61      0.86 o 
  -6   2   3       60.05       63.97      4.35 o 
  -5   2   3      163.02      159.36      9.65 o 
  -4   2   3     1111.03     1197.57     83.62 o 
  -3   2   3      906.71     1070.35     81.99 o 
  -2   2   3      445.64      394.89     26.61 o 
  -1   2   3     1429.32     1563.04     72.71 o 
   0   2   3      692.78      795.59     37.24 o 
   1   2   3      163.81      194.96     12.40 o 
   2   2   3      638.38      660.45     41.64 o 
   3   2   3      928.40     1035.54     63.98 o 
   4   2   3      156.52      189.06     11.76 o 
   5   2   3       10.10       12.96      1.18 o 
   6   2   3       38.62       34.11      2.41 o 
   7   2   3        3.69        4.53      0.38 o 
   8   2   3        8.55        9.69      0.61 o 
   9   2   3       11.07       12.97      0.93 o 
 -11   3   3        0.61        1.06      0.25 o 
 -10   3   3        7.89        7.90      0.59 o 
  -9   3   3       36.90       35.81      2.14 o 
  -8   3   3        2.83        2.90      0.29 o 
  -7   3   3      412.95      400.34     29.61 o 
  -6   3   3       41.58       36.25      2.29 o 
  -5   3   3      837.99      863.79     74.93 o 
  -4   3   3      172.12      183.85     15.49 o 
  -3   3   3      260.77      320.84     27.09 o 
  -2   3   3      393.19      419.93     28.15 o 
  -1   3   3     1562.46     1483.74     76.49 o 
   0   3   3       25.53       30.41      1.04 o 
   1   3   3      524.93      654.32     63.43 o 
   2   3   3       48.80       61.03      6.33 o 
   3   3   3       13.68       27.15      5.30 o 
   4   3   3       59.36       61.17      7.35 o 
   5   3   3       31.25       29.96      1.69 o 
   6   3   3       28.20       26.32      2.50 o 
   7   3   3       42.69       44.96      5.61 o 
   8   3   3       16.24       19.24      1.51 o 
   9   3   3       12.43       13.89      1.00 o 
 -10   4   3       28.88       30.86      2.93 o 
  -9   4   3       24.64       21.37      1.67 o 
  -8   4   3       58.75       59.87      4.75 o 
  -7   4   3       37.72       37.04      3.91 o 
  -6   4   3       62.38       60.42      5.31 o 
  -5   4   3       70.74       63.98      6.60 o 
  -4   4   3      123.46      107.04      9.90 o 
  -3   4   3       14.43       14.10      1.17 o 
  -2   4   3       15.94       14.66      0.93 o 
  -1   4   3       38.53       41.09      1.13 o 
   0   4   3      187.39      186.18      6.85 o 
   1   4   3       45.07       37.97      3.30 o 
   2   4   3      420.78      449.52     68.92 o 
   3   4   3       51.82       54.15      6.94 o 
   4   4   3        4.63        5.88      0.82 o 
   5   4   3       40.86       36.34      4.09 o 
   6   4   3        1.03        0.64      0.17 o 
   7   4   3        9.85       10.40      1.18 o 
   8   4   3        8.37        9.35      0.92 o 
   9   4   3        4.64        4.58      0.59 o 
 -10   5   3       10.38       11.57      1.35 o 
  -9   5   3       13.28       15.40      2.00 o 
  -8   5   3        4.93        5.73      0.67 o 
  -7   5   3      133.73      129.18     12.44 o 
  -6   5   3        9.85       10.02      0.82 o 
  -5   5   3        8.07        7.43      0.67 o 
  -4   5   3       59.42       55.56      4.12 o 
  -3   5   3       33.12       32.00      2.03 o 
  -2   5   3       62.09       53.85      1.83 o 
  -1   5   3      113.31      110.71      2.28 o 
   0   5   3       67.62       62.35      1.62 o 
   1   5   3       43.67       45.12      2.85 o 
   2   5   3       16.52       13.40      1.34 o 
   3   5   3       52.09       46.70      6.02 o 
   4   5   3       81.81       79.61     10.16 o 
   5   5   3        1.60        1.70      0.26 o 
   6   5   3        2.65        4.17      0.72 o 
   7   5   3       10.55       10.82      0.80 o 
   8   5   3       17.37       17.08      1.04 o 
  -9   6   3       10.20       11.36      0.91 o 
  -8   6   3       16.49       16.10      1.71 o 
  -7   6   3        8.55        8.89      0.51 o 
  -6   6   3       12.71       12.25      1.07 o 
  -5   6   3       42.29       42.64      4.62 o 
  -4   6   3       13.27       11.47      0.87 o 
  -3   6   3      167.05      151.93      7.14 o 
  -2   6   3       86.29       79.32      3.65 o 
  -1   6   3       41.79       39.56      0.86 o 
   0   6   3      132.78      131.02      2.01 o 
   1   6   3      381.02      354.82      3.62 o 
   2   6   3       24.92       21.87      0.91 o 
   3   6   3      153.81      137.95      2.27 o 
   4   6   3       29.62       27.05      1.05 o 
   5   6   3        6.63        5.84      0.56 o 
   6   6   3       23.44       21.40      1.02 o 
   7   6   3       22.19       23.25      1.10 o 
  -7   7   3       11.60       11.68      1.39 o 
  -6   7   3        1.28        1.36      0.34 o 
  -5   7   3        1.63        1.49      0.31 o 
  -4   7   3       27.44       27.67      1.52 o 
  -3   7   3       10.36       10.75      0.96 o 
  -2   7   3        1.59        1.70      0.31 o 
  -1   7   3      162.93      163.77      2.41 o 
   0   7   3        2.53        2.63      0.42 o 
   1   7   3       72.38       70.47      4.85 o 
   2   7   3        1.03        1.30      0.31 o 
   3   7   3        7.24        6.80      1.20 o 
   4   7   3       11.23       10.85      0.71 o 
   5   7   3       17.17       15.94      1.24 o 
  -5   8   3        0.06        0.88      0.32 o 
  -4   8   3       13.78       13.63      1.12 o 
  -3   8   3        6.07        7.46      0.88 o 
  -2   8   3       20.83       21.09      1.36 o 
  -1   8   3       27.86       25.82      1.52 o 
   0   8   3       10.22       13.87      0.76 o 
   1   8   3        5.32        5.88      0.56 o 
   2   8   3       16.03       17.94      1.32 o 
   3   8   3       18.54       17.88      0.93 o 
 -12   0   4       36.96       33.42      3.09 o 
 -10   0   4        3.65        3.29      0.45 o 
  -8   0   4      130.03      117.51      5.77 o 
  -6   0   4      277.09      311.33     10.71 o 
  -4   0   4      675.09      699.85      8.42 o 
  -2   0   4     5854.59     5219.87    800.56 o 
   0   0   4      675.25      574.33     20.41 o 
   2   0   4      100.05       76.81      3.17 o 
   4   0   4      350.99      359.08     27.59 o 
   6   0   4      505.64      503.65     49.84 o 
   8   0   4       28.94       32.64      1.60 o 
 -12   1   4        4.02        5.88      0.45 o 
 -11   1   4       19.81       21.04      1.19 o 
 -10   1   4       39.49       37.77      2.53 o 
  -9   1   4       12.73       11.35      1.20 o 
  -8   1   4      147.11      151.20      6.37 o 
  -7   1   4       87.32       94.25      2.96 o 
  -6   1   4       34.11       37.08      1.69 o 
  -5   1   4      312.41      328.94      8.77 o 
  -4   1   4      498.96      616.76     13.66 o 
  -3   1   4      480.89      573.93     13.89 o 
  -2   1   4     2365.28     2740.28     82.64 o 
  -1   1   4      450.34      644.13     13.13 o 
   0   1   4      253.95      250.88      7.00 o 
   1   1   4     1848.15     1778.40     44.42 o 
   2   1   4        2.99        3.37      0.13 o 
   3   1   4      171.18      175.42      8.37 o 
   4   1   4       15.05       13.41      0.82 o 
   5   1   4      238.18      235.66     15.75 o 
   6   1   4       13.93       14.11      1.38 o 
   7   1   4       87.63       85.55      4.84 o 
   8   1   4        4.53        4.66      0.40 o 
   9   1   4       15.07       18.85      0.93 o 
 -11   2   4        8.50        7.71      0.79 o 
 -10   2   4       50.31       44.50      2.55 o 
  -9   2   4       92.70       84.99      4.50 o 
  -8   2   4       45.27       40.19      1.80 o 
  -7   2   4       64.87       58.09      4.03 o 
  -6   2   4       19.10       17.51      1.03 o 
  -5   2   4        4.55        4.33      0.36 o 
  -4   2   4      127.31      146.12      8.64 o 
  -3   2   4     2051.16     2241.97    151.44 o 
  -2   2   4      266.07      275.76     21.29 o 
  -1   2   4      698.64      837.29     28.63 o 
   0   2   4      103.57      104.97      4.70 o 
   1   2   4       47.26       99.62     14.36 o 
   2   2   4       64.82       60.84      3.18 o 
   3   2   4       35.33       42.26      2.99 o 
   4   2   4      221.53      225.78     22.77 o 
   5   2   4      131.76      128.23      9.60 o 
   6   2   4       35.67       37.70      2.65 o 
   7   2   4        2.54        2.66      0.31 o 
   8   2   4       12.74       13.61      1.33 o 
   9   2   4        5.00        8.04      0.56 o 
 -11   3   4       15.80       15.31      0.96 o 
 -10   3   4       29.32       29.79      1.77 o 
  -9   3   4        5.86        5.57      0.47 o 
  -8   3   4       94.30       96.23      4.84 o 
  -7   3   4       56.94       55.96      3.74 o 
  -6   3   4      165.25      162.48     12.14 o 
  -5   3   4      283.89      286.78     24.31 o 
  -4   3   4        7.85        6.99      0.66 o 
  -3   3   4       27.32       30.67      2.33 o 
  -2   3   4      111.98      119.84      7.61 o 
  -1   3   4       15.13       18.13      0.90 o 
   0   3   4      185.01      169.41      9.61 o 
   1   3   4      114.03      139.40     14.35 o 
   2   3   4      433.68      459.46     45.75 o 
   3   3   4       32.28       29.20      3.08 o 
   4   3   4       35.11       38.50      3.33 o 
   5   3   4        6.00        6.04      0.59 o 
   6   3   4        6.62        7.53      0.87 o 
   7   3   4        0.63        0.67      0.17 o 
   8   3   4       11.66        9.95      0.88 o 
   9   3   4        1.84        2.78      0.45 o 
 -10   4   4       16.44       17.12      1.28 o 
  -9   4   4       57.77       55.97      4.27 o 
  -8   4   4       17.58       19.83      1.47 o 
  -7   4   4       34.61       36.53      3.54 o 
  -6   4   4       82.85       77.26      7.37 o 
  -5   4   4        7.17        6.60      0.54 o 
  -4   4   4       24.12       26.28      2.62 o 
  -3   4   4      177.29      172.04     13.05 o 
  -2   4   4       61.98       59.32      2.54 o 
  -1   4   4      338.52      352.48      7.89 o 
   0   4   4       50.82       52.01      2.62 o 
   1   4   4      524.59      537.62     70.48 o 
   2   4   4      117.25      132.07     16.61 o 
   3   4   4       72.68       74.36      8.36 o 
   4   4   4      146.04      128.56      2.04 o 
   5   4   4       51.70       47.16      1.84 o 
   6   4   4        7.65        6.18      0.60 o 
   7   4   4       19.47       15.33      1.84 o 
   8   4   4        6.65        8.55      0.84 o 
 -10   5   4        9.61       10.58      0.87 o 
  -9   5   4        6.09        5.70      0.49 o 
  -8   5   4       22.11       27.68      2.34 o 
  -7   5   4        3.71        5.49      1.00 o 
  -6   5   4       54.11       53.19      5.23 o 
  -5   5   4      130.55      116.27      9.58 o 
  -4   5   4       41.95       38.30      3.16 o 
  -3   5   4       77.82       72.51      3.23 o 
  -2   5   4       15.53       13.34      0.47 o 
  -1   5   4       83.72       78.36      1.45 o 
   0   5   4      220.14      218.00      2.47 o 
   1   5   4      115.05      105.23      3.65 o 
   2   5   4      106.70       94.81      1.73 o 
   3   5   4      141.78      122.34      2.04 o 
   4   5   4        0.63        0.55      0.19 o 
   5   5   4       41.54       34.70      1.19 o 
   6   5   4        9.70        9.02      0.62 o 
   7   5   4       10.15       11.24      0.74 o 
  -9   6   4        0.55        1.00      0.34 o 
  -8   6   4        0.58        1.01      0.27 o 
  -7   6   4       17.57       18.13      2.33 o 
  -6   6   4       82.44       86.13      9.91 o 
  -5   6   4       19.72       21.58      0.88 o 
  -4   6   4        2.04        2.08      0.72 o 
  -3   6   4        1.06        1.13      0.25 o 
  -2   6   4       74.45       74.36      4.41 o 
  -1   6   4       10.34       12.09      0.62 o 
   0   6   4        3.84        4.28      0.48 o 
   1   6   4       98.55       93.21      2.45 o 
   2   6   4       45.83       38.43      1.92 o 
   3   6   4       27.13       24.00      2.25 o 
   4   6   4       23.43       19.61      0.91 o 
   5   6   4        9.09        8.18      1.08 o 
   6   6   4       35.54       33.24      1.30 o 
  -7   7   4        6.27        6.42      0.96 o 
  -6   7   4       18.23       19.57      1.36 o 
  -5   7   4       26.44       21.73      1.36 o 
  -4   7   4        9.96       10.22      0.65 o 
  -3   7   4        5.80        6.04      0.48 o 
  -2   7   4       23.87       23.44      0.93 o 
  -1   7   4       32.04       32.84      1.56 o 
   0   7   4        2.02        2.69      0.40 o 
   1   7   4      194.44      181.68      2.97 o 
   2   7   4        1.38        0.80      0.25 o 
   3   7   4       45.77       40.71      2.33 o 
   4   7   4       15.19       15.19      1.36 o 
   5   7   4       19.60       17.72      0.96 o 
  -5   8   4       19.34       19.97      1.44 o 
  -4   8   4        2.98        4.57      0.80 o 
  -3   8   4       13.75       12.99      1.12 o 
  -2   8   4        5.99        6.01      0.88 o 
  -1   8   4        5.29        5.56      0.96 o 
   0   8   4       28.74       27.90      1.72 o 
   1   8   4        0.26        0.28      0.48 o 
   2   8   4        0.66        0.53      0.32 o 
   3   8   4        8.04        8.13      0.65 o 
 -11   0   5        1.51        1.83      0.44 o 
  -9   0   5       36.61       32.56      2.29 o 
  -7   0   5      134.78      156.09      8.54 o 
  -5   0   5      319.07      362.17     10.47 o 
  -3   0   5      770.31     1047.07     37.38 o 
  -1   0   5     1049.68     1103.88     25.38 o 
   1   0   5      298.29      307.38      3.73 o 
   3   0   5      670.25      676.94      4.81 o 
   5   0   5      133.22      112.61     10.59 o 
   7   0   5       70.80       90.78      2.57 o 
   9   0   5       55.20       71.13      2.57 o 
 -12   1   5       29.94       25.76      1.61 o 
 -11   1   5       21.55       19.55      0.91 o 
 -10   1   5      200.14      183.59      9.11 o 
  -9   1   5       50.43       44.23      3.22 o 
  -8   1   5       29.42       31.26      2.62 o 
  -7   1   5       18.48       15.80      0.60 o 
  -6   1   5       62.14       62.32      2.45 o 
  -5   1   5        7.02        6.06      0.32 o 
  -4   1   5      119.49      151.83      4.03 o 
  -3   1   5      169.29      194.13      4.38 o 
  -2   1   5      335.17      383.65      8.75 o 
  -1   1   5       85.88       85.08      2.08 o 
   0   1   5      142.69      123.23      3.78 o 
   1   1   5       65.00       67.48      1.42 o 
   2   1   5       36.36       40.16      1.11 o 
   3   1   5      238.28      249.36      9.16 o 
   4   1   5       63.11       56.80      3.24 o 
   5   1   5      152.15      159.49      7.39 o 
   6   1   5        0.28        0.48      0.14 o 
   7   1   5        7.59        7.35      0.41 o 
   8   1   5       90.96       97.56      2.01 o 
   9   1   5       11.61       14.68      1.20 o 
 -11   2   5       15.37       14.46      1.47 o 
 -10   2   5       89.40       86.55      4.49 o 
  -9   2   5       84.90       82.19      4.24 o 
  -8   2   5      211.03      197.43      9.36 o 
  -7   2   5      217.33      228.87     12.34 o 
  -6   2   5      214.29      234.33     11.74 o 
  -5   2   5      122.58      140.29      7.04 o 
  -4   2   5       53.18       60.97      3.15 o 
  -3   2   5      551.39      616.60     29.09 o 
  -2   2   5      343.71      363.95      9.11 o 
  -1   2   5      244.95      260.31      3.00 o 
   0   2   5      422.17      480.99     24.65 o 
   1   2   5      332.87      370.03     19.77 o 
   2   2   5      255.81      271.33     15.99 o 
   3   2   5       57.90       56.83      3.55 o 
   4   2   5        1.97        2.33      0.24 o 
   5   2   5       46.67       44.55      2.92 o 
   6   2   5        0.15        0.37      0.15 o 
   7   2   5       19.23       18.50      0.82 o 
   8   2   5        6.87        7.24      0.60 o 
 -11   3   5        3.91        4.15      0.67 o 
 -10   3   5       31.23       30.00      1.59 o 
  -9   3   5       21.40       17.81      1.38 o 
  -8   3   5       16.45       16.02      0.96 o 
  -7   3   5      250.12      241.78     16.37 o 
  -6   3   5       90.76       91.52      6.17 o 
  -5   3   5      149.10      132.48      4.43 o 
  -4   3   5       71.20       67.34      4.83 o 
  -3   3   5      374.30      364.34     25.72 o 
  -2   3   5      277.34      296.40     19.70 o 
  -1   3   5      151.00      145.19      4.09 o 
   0   3   5       94.67       86.97      1.33 o 
   1   3   5      271.68      308.72     18.16 o 
   2   3   5       60.82       54.18      4.49 o 
   3   3   5        7.14        6.85      0.37 o 
   4   3   5       48.29       42.94      1.50 o 
   5   3   5       70.39       58.67      1.42 o 
   6   3   5        7.95        6.75      0.51 o 
   7   3   5       12.20       10.09      0.65 o 
   8   3   5       11.35       11.42      0.74 o 
 -10   4   5        6.40        7.66      0.54 o 
  -9   4   5       12.29       11.39      0.95 o 
  -8   4   5       71.58       72.29      5.42 o 
  -7   4   5       53.45       54.39      4.66 o 
  -6   4   5      102.87       92.79      8.14 o 
  -5   4   5       25.94       23.57      1.89 o 
  -4   4   5       33.95       37.44      2.88 o 
  -3   4   5       42.84       37.14      3.59 o 
  -2   4   5       54.35       60.81      2.45 o 
  -1   4   5        3.06        3.09      0.34 o 
   0   4   5      279.48      264.46      2.58 o 
   1   4   5      151.93      138.97      4.57 o 
   2   4   5       71.62       63.17      1.44 o 
   3   4   5      117.13      108.03      1.84 o 
   4   4   5       75.42       58.34      1.42 o 
   5   4   5        4.33        4.81      0.51 o 
   6   4   5       18.60       13.34      0.76 o 
   7   4   5        6.07        7.47      0.80 o 
 -10   5   5        8.68        8.93      1.04 o 
  -9   5   5        2.40        2.13      0.29 o 
  -8   5   5       38.23       36.38      4.20 o 
  -7   5   5       14.31       14.89      1.63 o 
  -6   5   5        9.28        8.34      0.83 o 
  -5   5   5       23.16       22.79      3.00 o 
  -4   5   5       49.73       55.15      1.27 o 
  -3   5   5      173.96      176.42      2.30 o 
  -2   5   5       50.68       50.02      1.22 o 
  -1   5   5      106.28      101.21      1.70 o 
   0   5   5        8.01        7.42      0.51 o 
   1   5   5       45.33       37.61      1.08 o 
   2   5   5       11.36       10.92      0.62 o 
   3   5   5       34.21       30.80      1.08 o 
   4   5   5        2.71        2.43      0.48 o 
   5   5   5       47.33       37.80      1.32 o 
   6   5   5       19.81       18.61      1.12 o 
   7   5   5        7.20        6.77      1.12 o 
  -9   6   5       10.43       10.23      1.28 o 
  -8   6   5       18.03       18.97      2.93 o 
  -7   6   5       70.06       79.73      1.80 o 
  -6   6   5       87.07       92.33      1.87 o 
  -5   6   5       39.68       39.12      1.22 o 
  -4   6   5      143.61      154.36      2.32 o 
  -3   6   5      116.62      116.97      1.98 o 
  -2   6   5       37.92       38.92      1.16 o 
  -1   6   5       42.51       38.84      1.19 o 
   0   6   5        9.80        8.73      0.57 o 
   1   6   5        2.01        2.01      0.34 o 
   2   6   5        3.22        3.70      0.45 o 
   3   6   5      127.88      125.37      5.89 o 
   4   6   5        4.85        5.14      0.57 o 
   5   6   5        1.48        1.72      0.37 o 
   6   6   5       13.70       14.26      0.85 o 
  -7   7   5       35.82       44.75      2.17 o 
  -6   7   5       40.59       50.84      2.25 o 
  -5   7   5       66.92       74.32      3.33 o 
  -4   7   5        5.88        5.93      0.88 o 
  -3   7   5       30.94       32.42      1.84 o 
  -2   7   5       55.96       49.84      1.42 o 
  -1   7   5        7.65        9.16      0.62 o 
   0   7   5       18.32       18.93      0.91 o 
   1   7   5       11.36       12.63      0.74 o 
   2   7   5        1.37        2.41      0.52 o 
   3   7   5       20.36       21.89      1.20 o 
   4   7   5       18.40       16.53      0.91 o 
  -5   8   5        2.40        2.25      0.64 o 
  -4   8   5        2.31        2.41      0.56 o 
  -3   8   5       10.88       11.11      0.71 o 
  -2   8   5       12.57       14.40      0.82 o 
  -1   8   5       52.55       50.82      2.21 o 
   0   8   5       17.10       18.71      0.93 o 
   1   8   5       20.81       19.20      1.16 o 
   2   8   5       14.23       13.80      0.85 o 
 -12   0   6       66.67       68.42      8.82 o 
 -10   0   6      236.59      232.67     23.26 o 
  -8   0   6      302.21      289.83     14.76 o 
  -6   0   6       16.35       13.09      0.84 o 
  -4   0   6      294.47      344.79     10.25 o 
  -2   0   6       75.49       99.08      3.17 o 
   0   0   6      409.52      449.59     20.49 o 
   2   0   6      406.67      394.59      2.65 o 
   4   0   6      163.43      155.90      6.26 o 
   6   0   6        0.87        0.88      0.32 o 
 -12   1   6        4.55        4.86      0.42 o 
 -11   1   6       10.92       10.49      0.54 o 
 -10   1   6        7.35        7.70      0.41 o 
  -9   1   6       16.21       16.54      0.57 o 
  -8   1   6       35.56       34.47      1.89 o 
  -7   1   6        5.93        5.66      0.30 o 
  -6   1   6      193.37      199.20      7.05 o 
  -5   1   6      178.89      199.42      3.67 o 
  -4   1   6        9.57        9.36      0.26 o 
  -3   1   6      279.36      314.01     10.03 o 
  -2   1   6      519.67      595.88      8.03 o 
  -1   1   6      350.18      389.62     10.97 o 
   0   1   6      348.13      370.61      8.84 o 
   1   1   6       94.02       86.85      1.76 o 
   2   1   6      161.51      168.95      6.60 o 
   3   1   6       44.11       40.89      1.40 o 
   4   1   6       16.08       13.26      0.50 o 
   5   1   6       35.07       38.09      3.05 o 
   6   1   6        2.33        2.21      0.34 o 
   7   1   6       10.30        8.66      0.80 o 
   8   1   6       13.67       18.45      1.28 o 
 -11   2   6        2.67        3.19      0.32 o 
 -10   2   6        0.08        0.10      0.12 o 
  -9   2   6       24.35       23.48      1.30 o 
  -8   2   6       94.75       88.99      4.15 o 
  -7   2   6       13.45       14.22      0.96 o 
  -6   2   6       37.48       34.59      0.85 o 
  -5   2   6      160.28      179.50      8.53 o 
  -4   2   6       29.90       31.26      1.34 o 
  -3   2   6       56.18       66.98      2.52 o 
  -2   2   6       59.38       61.96      0.66 o 
  -1   2   6      123.21      134.35      2.87 o 
   0   2   6       24.82       25.29      1.24 o 
   1   2   6      123.09      138.49      6.42 o 
   2   2   6      139.95      146.88      6.68 o 
   3   2   6       67.19       58.17      2.20 o 
   4   2   6       60.57       53.91      2.82 o 
   5   2   6       13.39       13.06      0.60 o 
   6   2   6       16.96       15.52      0.74 o 
   7   2   6        9.23        9.38      0.88 o 
   8   2   6        3.83        5.29      0.80 o 
 -11   3   6        0.41        0.71      0.21 o 
 -10   3   6       11.92       11.18      0.75 o 
  -9   3   6       25.94       21.20      0.70 o 
  -8   3   6      384.13      387.95     23.14 o 
  -7   3   6       82.27       75.90      3.80 o 
  -6   3   6      212.59      198.55     14.09 o 
  -5   3   6       27.52       26.23      2.30 o 
  -4   3   6      729.55      769.62     57.14 o 
  -3   3   6       57.62       62.43      3.60 o 
  -2   3   6      305.72      329.60      5.89 o 
  -1   3   6      122.04      116.31      1.72 o 
   0   3   6      187.73      187.37      7.17 o 
   1   3   6      112.11      104.23      1.28 o 
   2   3   6       36.60       37.68      2.34 o 
   3   3   6       30.66       29.71      2.09 o 
   4   3   6        0.83        0.75      0.19 o 
   5   3   6       13.44       11.11      1.00 o 
   6   3   6       38.71       38.42      1.25 o 
   7   3   6        0.73        1.73      0.34 o 
 -10   4   6        6.27        7.06      0.75 o 
  -9   4   6        6.61        6.97      0.45 o 
  -8   4   6       68.58       59.81      6.37 o 
  -7   4   6        9.02        8.26      0.53 o 
  -6   4   6      299.56      297.79     30.30 o 
  -5   4   6      104.94      112.08     10.59 o 
  -4   4   6       29.38       24.15      0.85 o 
  -3   4   6       19.66       19.22      1.32 o 
  -2   4   6      185.18      178.17      4.81 o 
  -1   4   6       72.32       59.82      1.32 o 
   0   4   6      402.50      390.59      3.26 o 
   1   4   6       50.55       43.29      1.60 o 
   2   4   6       62.71       57.56      1.33 o 
   3   4   6        8.21        7.26      0.76 o 
   4   4   6       27.61       25.60      1.24 o 
   5   4   6        7.06        6.30      0.51 o 
   6   4   6        1.28        1.19      0.31 o 
   7   4   6        5.38        4.80      0.59 o 
 -10   5   6        0.77        1.07      0.23 o 
  -9   5   6        1.53        1.47      0.37 o 
  -8   5   6       24.39       23.22      2.64 o 
  -7   5   6       36.87       34.04      3.83 o 
  -6   5   6       12.89       13.65      0.71 o 
  -5   5   6       52.25       57.13      2.85 o 
  -4   5   6        5.75        5.66      0.45 o 
  -3   5   6      108.34       98.42      3.33 o 
  -2   5   6       75.59       75.79      1.53 o 
  -1   5   6      147.12      136.37      3.57 o 
   0   5   6       25.71       21.25      0.85 o 
   1   5   6       10.42        8.21      0.68 o 
   2   5   6       70.30       63.69      1.88 o 
   3   5   6        2.19        3.10      0.45 o 
   4   5   6       22.65       19.73      1.20 o 
   5   5   6       26.39       27.70      1.13 o 
   6   5   6       24.22       21.37      1.08 o 
  -8   6   6       46.76       57.61      1.64 o 
  -7   6   6        2.97        3.48      0.48 o 
  -6   6   6        1.99        3.73      0.45 o 
  -5   6   6        7.45        7.02      0.51 o 
  -4   6   6       58.30       49.64      1.60 o 
  -3   6   6       32.03       26.86      0.99 o 
  -2   6   6       29.65       30.05      1.05 o 
  -1   6   6       38.93       37.49      1.19 o 
   0   6   6       17.81       14.14      0.74 o 
   1   6   6        2.71        2.61      0.40 o 
   2   6   6       50.89       43.85      1.33 o 
   3   6   6        3.51        4.22      0.51 o 
   4   6   6       31.77       27.29      1.13 o 
   5   6   6        8.03        8.70      0.65 o 
  -7   7   6        4.31        4.17      0.80 o 
  -6   7   6       15.45       17.83      1.36 o 
  -5   7   6       71.94       68.95      3.49 o 
  -4   7   6        4.62        5.52      0.54 o 
  -3   7   6        0.60        1.49      0.92 o 
  -2   7   6       31.13       29.86      1.13 o 
  -1   7   6        7.02        8.16      0.59 o 
   0   7   6       43.06       45.16      1.42 o 
   1   7   6       11.75       12.51      1.52 o 
   2   7   6        2.59        2.37      0.40 o 
   3   7   6        8.12        7.80      0.88 o 
  -4   8   6       63.36       65.01      4.53 o 
  -3   8   6       42.69       45.26      1.72 o 
  -2   8   6        6.27        7.04      0.65 o 
  -1   8   6       17.20       18.76      0.96 o 
   0   8   6        9.36       10.82      0.88 o 
   1   8   6        5.41        6.18      0.72 o 
 -11   0   7       81.48       78.31     12.15 o 
  -9   0   7      282.63      284.63     23.42 o 
  -7   0   7      549.66      607.44     24.82 o 
  -5   0   7      475.28      553.35     18.47 o 
  -3   0   7      573.47      699.40     28.73 o 
  -1   0   7       71.38       83.61      2.98 o 
   1   0   7      235.36      217.53      1.56 o 
   3   0   7      238.79      244.52      3.69 o 
   5   0   7       68.55       71.29      2.17 o 
 -12   1   7        3.89        4.82      0.40 o 
 -11   1   7       46.66       47.49      2.88 o 
 -10   1   7        3.98        4.95      0.35 o 
  -9   1   7       12.38       11.16      0.45 o 
  -8   1   7      226.25      226.72      9.84 o 
  -7   1   7       67.73       63.71      2.57 o 
  -6   1   7      160.36      147.79      6.37 o 
  -5   1   7       98.61      113.47      2.16 o 
  -4   1   7       26.72       30.35      0.89 o 
  -3   1   7      272.75      319.44      5.31 o 
  -2   1   7      498.53      588.17      9.06 o 
  -1   1   7       89.44       97.25      2.69 o 
   0   1   7       86.01       86.69      2.81 o 
   1   1   7        0.34        0.62      0.24 o 
   2   1   7       28.49       27.79      0.69 o 
   3   1   7       46.71       46.04      2.31 o 
   4   1   7       98.20       97.00      3.32 o 
   5   1   7        9.37       10.56      0.46 o 
   6   1   7       24.05       22.70      1.28 o 
 -11   2   7        1.33        1.92      0.27 o 
 -10   2   7        2.27        2.28      0.32 o 
  -9   2   7       56.79       53.25      2.71 o 
  -8   2   7       22.45       24.29      0.81 o 
  -7   2   7       57.78       53.83      3.63 o 
  -6   2   7      280.33      272.81     22.16 o 
  -5   2   7      197.17      218.68     12.32 o 
  -4   2   7      316.89      341.26     16.64 o 
  -3   2   7      226.28      254.23      3.95 o 
  -2   2   7       17.83       21.35      0.44 o 
  -1   2   7       82.82       78.18      1.02 o 
   0   2   7      483.06      447.10      2.54 o 
   1   2   7      178.46      173.45      6.21 o 
   2   2   7       84.74       84.88      5.00 o 
   3   2   7       36.92       34.66      2.76 o 
   4   2   7       11.02       10.64      0.48 o 
   5   2   7       20.49       19.41      0.82 o 
   6   2   7        7.84        8.60      0.57 o 
   7   2   7       12.48       15.40      1.12 o 
 -11   3   7       10.52        9.06      1.04 o 
 -10   3   7        2.99        3.07      0.37 o 
  -9   3   7       14.19       12.03      0.56 o 
  -8   3   7        5.09        6.02      0.60 o 
  -7   3   7       15.96       15.11      1.30 o 
  -6   3   7       55.45       53.12      4.44 o 
  -5   3   7       82.58       93.94      7.16 o 
  -4   3   7       60.98       61.14      3.17 o 
  -3   3   7       97.00      111.02      1.64 o 
  -2   3   7       29.28       31.31      0.88 o 
  -1   3   7      224.44      232.87      9.22 o 
   0   3   7      171.69      171.71      7.60 o 
   1   3   7       50.78       52.79      2.50 o 
   2   3   7       93.64       84.12      4.74 o 
   3   3   7       32.30       32.24      1.23 o 
   4   3   7       30.63       32.50      2.44 o 
   5   3   7        8.43        8.10      0.57 o 
   6   3   7        2.95        3.49      0.45 o 
   7   3   7        9.72       10.88      1.00 o 
 -10   4   7       32.13       33.31      3.70 o 
  -9   4   7        2.47        2.58      0.35 o 
  -8   4   7       46.41       42.02      3.38 o 
  -7   4   7       36.25       35.59      2.81 o 
  -6   4   7      282.41      271.24     25.06 o 
  -5   4   7        9.25       13.60      0.68 o 
  -4   4   7       14.42       12.08      0.59 o 
  -3   4   7       12.23       12.34      0.59 o 
  -2   4   7      215.55      217.13      2.49 o 
  -1   4   7      145.92      134.39      2.21 o 
   0   4   7      453.57      445.13      3.62 o 
   1   4   7       95.23       83.65      1.62 o 
   2   4   7       11.26       11.82      0.84 o 
   3   4   7       34.51       32.72      1.10 o 
   4   4   7       11.04       11.07      0.65 o 
   5   4   7        7.12        8.92      0.62 o 
   6   4   7       14.07       13.36      1.60 o 
 -10   5   7       28.43       36.33      1.92 o 
  -9   5   7       34.96       32.73      3.21 o 
  -8   5   7       17.95       18.70      0.90 o 
  -7   5   7       15.32       18.14      0.85 o 
  -6   5   7        8.05        7.35      0.54 o 
  -5   5   7        3.99        3.16      0.42 o 
  -4   5   7       35.51       26.56      0.96 o 
  -3   5   7       38.37       40.13      1.16 o 
  -2   5   7      158.44      148.44      2.24 o 
  -1   5   7      223.11      216.61      2.97 o 
   0   5   7       37.76       39.01      1.19 o 
   1   5   7       43.93       38.76      1.22 o 
   2   5   7       54.70       51.45      1.48 o 
   3   5   7       20.93       19.73      0.91 o 
   4   5   7       59.19       59.49      1.62 o 
   5   5   7        4.73        5.78      0.62 o 
  -8   6   7        6.16        7.16      0.59 o 
  -7   6   7       17.04       18.76      0.93 o 
  -6   6   7        6.85        7.62      0.57 o 
  -5   6   7        8.21        9.10      0.62 o 
  -4   6   7        2.06        2.21      0.34 o 
  -3   6   7       11.43       10.77      0.65 o 
  -2   6   7        0.27        0.20      0.17 o 
  -1   6   7       10.31        8.97      0.64 o 
   0   6   7        9.19        9.44      0.62 o 
   1   6   7        7.23        6.36      0.54 o 
   2   6   7        2.59        3.14      0.45 o 
   3   6   7       24.69       18.15      0.93 o 
   4   6   7        4.36        4.55      0.57 o 
  -7   7   7        7.35        8.90      0.96 o 
  -6   7   7       11.17       13.00      0.79 o 
  -5   7   7        3.51        5.29      0.57 o 
  -4   7   7        4.34        4.13      1.04 o 
  -3   7   7        4.19        4.91      0.57 o 
  -2   7   7       11.94       12.04      0.74 o 
  -1   7   7       39.37       38.16      1.33 o 
   0   7   7       39.87       33.21      1.60 o 
   1   7   7        7.17        8.56      0.65 o 
   2   7   7        5.18        5.25      0.59 o 
  -2   8   7       26.37       24.99      2.61 o 
 -12   0   8       24.68       25.10      1.52 o 
 -10   0   8       42.89       42.10      2.13 o 
  -8   0   8      115.06      103.88      6.90 o 
  -6   0   8      405.05      445.39     13.36 o 
  -4   0   8       50.44       53.41      1.16 o 
  -2   0   8        6.12        6.13      0.37 o 
   0   0   8       45.32       45.87      1.40 o 
   2   0   8      158.98      156.30      3.05 o 
   4   0   8      111.73      112.68      2.81 o 
 -11   1   8       47.01       44.15      2.28 o 
 -10   1   8        8.63        9.33      1.39 o 
  -9   1   8       41.45       32.16      2.29 o 
  -8   1   8       22.72       22.02      0.99 o 
  -7   1   8      469.72      487.87     26.09 o 
  -6   1   8      100.57      107.25      6.41 o 
  -5   1   8      158.56      169.51      5.04 o 
  -4   1   8      399.30      441.34      9.80 o 
  -3   1   8      153.91      161.52      3.34 o 
  -2   1   8       33.23       34.26      0.94 o 
  -1   1   8      145.79      154.79      4.61 o 
   0   1   8       26.42       25.25      0.76 o 
   1   1   8       66.11       68.24      1.32 o 
   2   1   8       35.03       33.25      1.44 o 
   3   1   8       28.74       27.05      0.90 o 
   4   1   8       30.78       29.35      1.44 o 
   5   1   8        2.01        2.73      0.56 o 
 -11   2   8        2.39        2.89      0.36 o 
 -10   2   8        3.25        3.37      0.38 o 
  -9   2   8       20.42       24.26      1.41 o 
  -8   2   8       38.36       38.81      2.55 o 
  -7   2   8      157.77      167.08     12.62 o 
  -6   2   8       47.93       46.74      3.25 o 
  -5   2   8      169.57      183.71      7.95 o 
  -4   2   8      172.28      190.41      6.82 o 
  -3   2   8        7.74        8.56      0.36 o 
  -2   2   8        0.39        1.12      0.25 o 
  -1   2   8       22.14       20.42      0.88 o 
   0   2   8       13.04       12.81      0.77 o 
   1   2   8       12.02       10.81      0.44 o 
   2   2   8      150.53      147.90      5.01 o 
   3   2   8       64.07       62.92      2.49 o 
   4   2   8       45.43       45.13      1.11 o 
   5   2   8       25.95       28.39      1.44 o 
 -11   3   8        5.17        5.54      0.64 o 
 -10   3   8       20.15       19.64      1.06 o 
  -9   3   8        3.45        4.40      0.42 o 
  -8   3   8       17.26       18.05      1.61 o 
  -7   3   8      101.28       96.62      7.92 o 
  -6   3   8       94.80      100.56      7.77 o 
  -5   3   8       30.28       26.28      1.48 o 
  -4   3   8      190.12      202.28      5.97 o 
  -3   3   8       22.24       27.37      0.84 o 
  -2   3   8      121.97      123.51      3.10 o 
  -1   3   8       49.92       47.30      1.47 o 
   0   3   8      118.32      114.50      6.38 o 
   1   3   8       49.66       44.84      1.48 o 
   2   3   8      197.63      194.17     10.95 o 
   3   3   8       16.63       15.52      0.92 o 
   4   3   8       26.14       26.04      1.73 o 
   5   3   8        5.32        5.44      0.50 o 
   6   3   8        7.78        7.66      0.57 o 
 -10   4   8       18.08       19.45      1.88 o 
  -9   4   8       29.30       26.87      2.44 o 
  -8   4   8        1.65        2.42      0.34 o 
  -7   4   8        6.98        6.86      0.51 o 
  -6   4   8       81.34       81.44      4.45 o 
  -5   4   8       33.57       30.30      1.02 o 
  -4   4   8       79.39       82.33      1.64 o 
  -3   4   8       30.22       28.78      1.36 o 
  -2   4   8       16.32       11.80      0.62 o 
  -1   4   8       28.71       24.46      0.88 o 
   0   4   8       75.64       75.53      1.58 o 
   1   4   8       53.98       48.57      1.30 o 
   2   4   8       37.40       34.76      1.32 o 
   3   4   8       15.46       15.58      0.76 o 
   4   4   8        4.83        5.21      0.54 o 
   5   4   8       10.18       11.93      0.74 o 
  -9   5   8       42.99       46.38      1.50 o 
  -8   5   8       66.71       72.99      4.13 o 
  -7   5   8       38.27       44.00      1.44 o 
  -6   5   8        4.56        6.07      0.51 o 
  -5   5   8       16.33       18.46      0.85 o 
  -4   5   8       46.83       49.04      1.44 o 
  -3   5   8       13.08       14.10      0.71 o 
  -2   5   8       13.47       11.59      0.65 o 
  -1   5   8        6.79        6.11      0.48 o 
   0   5   8        9.51        8.52      0.56 o 
   1   5   8        9.71        8.57      0.59 o 
   2   5   8        1.03        1.35      0.31 o 
   3   5   8        8.38        6.96      0.54 o 
   4   5   8        1.09        1.95      0.40 o 
  -8   6   8       11.28       12.07      0.79 o 
  -7   6   8        2.93        3.00      0.56 o 
  -6   6   8        2.54        3.13      0.72 o 
  -5   6   8       11.25       12.32      0.74 o 
  -4   6   8       25.03       28.32      1.08 o 
  -3   6   8       25.98       25.68      1.05 o 
  -2   6   8       14.65       18.07      0.88 o 
  -1   6   8        0.86        0.91      0.25 o 
   0   6   8        5.32        6.26      0.51 o 
   1   6   8        2.33        3.16      0.45 o 
   2   6   8       28.14       28.25      1.16 o 
   3   6   8        0.86        0.92      0.28 o 
  -6   7   8        0.78        1.30      0.31 o 
  -5   7   8        1.52        2.37      0.40 o 
  -4   7   8        9.24        9.84      0.68 o 
  -3   7   8       13.81       12.77      0.79 o 
  -2   7   8        6.94        8.18      0.62 o 
  -1   7   8       37.39       33.19      2.21 o 
   0   7   8        3.95        4.64      0.56 o 
   1   7   8        3.69        3.84      0.54 o 
 -11   0   9      136.27      103.77      3.21 o 
  -9   0   9      226.12      221.90      4.17 o 
  -7   0   9      133.57      112.52      2.65 o 
  -5   0   9      189.02      181.74      2.10 o 
  -3   0   9       24.04       23.08      1.56 o 
  -1   0   9      107.93      115.97      6.66 o 
   1   0   9       72.81       59.91      1.92 o 
   3   0   9        8.21        6.09      0.72 o 
   5   0   9       50.75       54.29      2.09 o 
 -11   1   9        9.76        9.37      1.47 o 
 -10   1   9       11.08       11.09      0.74 o 
  -9   1   9       11.48       12.20      0.76 o 
  -8   1   9        1.31        1.97      0.29 o 
  -7   1   9        1.23        1.19      0.39 o 
  -6   1   9      172.80      176.90      2.42 o 
  -5   1   9      372.07      383.04      6.08 o 
  -4   1   9      232.90      221.29      3.68 o 
  -3   1   9      100.59      104.22      3.37 o 
  -2   1   9      105.11      105.31      2.65 o 
  -1   1   9       19.17       18.43      1.04 o 
   0   1   9       17.73       17.85      0.73 o 
   1   1   9       56.86       60.38      1.32 o 
   2   1   9       11.16       11.03      0.62 o 
   3   1   9       23.20       24.46      1.36 o 
   4   1   9       12.52       13.81      1.76 o 
   5   1   9        7.66        8.97      0.62 o 
 -11   2   9        4.34        3.79      0.59 o 
 -10   2   9       11.65       11.28      1.01 o 
  -9   2   9       29.38       26.65      2.24 o 
  -8   2   9        1.66        1.63      0.54 o 
  -7   2   9        1.10        1.76      0.24 o 
  -6   2   9      101.57      102.74      6.98 o 
  -5   2   9      161.83      166.39      6.61 o 
  -4   2   9      116.67      125.12      2.52 o 
  -3   2   9      153.67      155.42      1.60 o 
  -2   2   9       73.55       74.30      1.10 o 
  -1   2   9       39.65       43.98      1.16 o 
   0   2   9      157.92      163.33      4.89 o 
   1   2   9      129.28      131.50      5.73 o 
   2   2   9       20.17       18.82      0.82 o 
   3   2   9      136.28      139.35      5.61 o 
   4   2   9        9.76       11.31      0.96 o 
 -11   3   9        6.43        6.76      0.51 o 
 -10   3   9       10.56        9.10      1.03 o 
  -9   3   9       11.02       11.65      1.42 o 
  -8   3   9       21.02       20.78      2.23 o 
  -7   3   9       50.37       48.35      4.69 o 
  -6   3   9       13.43       15.16      0.71 o 
  -5   3   9      249.48      297.83     10.39 o 
  -4   3   9       92.80       88.91      2.53 o 
  -3   3   9      199.62      198.19      2.34 o 
  -2   3   9        5.62        5.07      0.34 o 
  -1   3   9      108.82      111.70      3.32 o 
   0   3   9       19.34       17.06      0.83 o 
   1   3   9       18.79       17.83      0.63 o 
   2   3   9       70.92       68.59      2.73 o 
   3   3   9        4.21        5.57      0.50 o 
   4   3   9       36.13       36.81      2.81 o 
   5   3   9        9.98        9.70      0.96 o 
 -10   4   9        2.83        3.57      0.75 o 
  -9   4   9        7.95        9.00      0.65 o 
  -8   4   9        1.45        2.11      0.37 o 
  -7   4   9       43.71       43.27      1.44 o 
  -6   4   9       31.03       30.79      2.45 o 
  -5   4   9       30.18       30.35      1.84 o 
  -4   4   9       15.38       16.12      0.73 o 
  -3   4   9       28.26       24.66      0.88 o 
  -2   4   9       76.35       71.39      1.76 o 
  -1   4   9        9.12        9.97      0.59 o 
   0   4   9        0.59        0.44      0.17 o 
   1   4   9        2.37        2.28      0.37 o 
   2   4   9        2.09        2.14      0.30 o 
   3   4   9       12.79       13.09      0.79 o 
   4   4   9        0.04        0.52      0.23 o 
  -9   5   9       79.05       88.88      3.81 o 
  -8   5   9       24.08       25.00      1.56 o 
  -7   5   9       30.33       30.12      1.56 o 
  -6   5   9       52.95       55.52      1.53 o 
  -5   5   9       65.38       64.23      1.62 o 
  -4   5   9        8.07        7.41      0.57 o 
  -3   5   9        8.72        9.31      0.59 o 
  -2   5   9       36.71       35.92      1.16 o 
  -1   5   9       31.89       28.91      1.24 o 
   0   5   9        8.49        9.50      0.84 o 
   1   5   9       12.89       10.83      0.88 o 
   2   5   9        0.94        1.07      0.25 o 
   3   5   9        3.18        3.16      0.48 o 
  -7   6   9       11.30       14.73      0.85 o 
  -6   6   9       14.17       14.30      0.82 o 
  -5   6   9       18.20       19.60      0.93 o 
  -4   6   9        5.84        6.98      0.57 o 
  -3   6   9       73.64       68.87      3.17 o 
  -2   6   9        2.78        3.49      0.48 o 
  -1   6   9        8.59        9.19      0.65 o 
   0   6   9       13.17       13.01      0.76 o 
   1   6   9        2.59        3.76      0.50 o 
   2   6   9       14.20       13.01      0.88 o 
  -5   7   9       22.31       24.97      1.76 o 
  -4   7   9       17.70       20.55      1.02 o 
  -3   7   9       10.11        9.14      0.71 o 
  -2   7   9       55.58       57.89      1.73 o 
  -1   7   9       18.75       19.41      1.20 o 
 -10   0  10       29.38       25.42      1.52 o 
  -8   0  10       54.38       56.38      2.09 o 
  -6   0  10       68.36       72.06      1.41 o 
  -4   0  10      106.94      104.48      4.37 o 
  -2   0  10       44.43       44.54      4.05 o 
   0   0  10        2.76        2.89      0.56 o 
   2   0  10       10.04       11.07      0.96 o 
   4   0  10       15.50       13.95      1.12 o 
 -11   1  10        6.39        7.41      0.65 o 
 -10   1  10        8.04        6.88      0.57 o 
  -9   1  10       31.24       28.41      1.10 o 
  -8   1  10        5.86        6.80      0.54 o 
  -7   1  10      178.25      178.31      3.25 o 
  -6   1  10        0.88        0.72      0.19 o 
  -5   1  10       38.19       35.07      0.70 o 
  -4   1  10       50.77       54.91      1.32 o 
  -3   1  10       21.94       27.27      0.74 o 
  -2   1  10        9.70        9.43      0.98 o 
  -1   1  10        8.15        8.02      0.43 o 
   0   1  10       73.21       74.57      1.50 o 
   1   1  10       22.60       21.15      2.41 o 
   2   1  10       24.35       23.83      1.52 o 
   3   1  10       12.85       13.68      0.74 o 
   4   1  10        1.96        2.89      0.45 o 
   5   1  10       11.20       11.55      1.04 o 
 -11   2  10       13.31       11.63      0.79 o 
 -10   2  10       26.09       22.11      1.02 o 
  -9   2  10       15.29       13.15      1.04 o 
  -8   2  10       14.37       14.24      0.76 o 
  -7   2  10       71.53       68.21      1.55 o 
  -6   2  10       23.54       25.02      0.90 o 
  -5   2  10      148.40      140.38      2.94 o 
  -4   2  10       65.98       54.45      1.59 o 
  -3   2  10       35.11       44.24      1.52 o 
  -2   2  10      251.74      243.07      4.09 o 
  -1   2  10      150.52      147.17      4.93 o 
   0   2  10       84.54       83.72      1.67 o 
   1   2  10        8.29        9.40      0.59 o 
   2   2  10        2.41        3.16      0.42 o 
   3   2  10        3.65        4.57      0.72 o 
   4   2  10        0.90        1.12      0.48 o 
 -10   3  10       60.25       58.10      5.68 o 
  -9   3  10        6.28        6.95      0.66 o 
  -8   3  10        8.63        9.85      1.92 o 
  -7   3  10        7.33        6.57      0.72 o 
  -6   3  10       14.80       12.13      0.65 o 
  -5   3  10        3.06        3.30      0.38 o 
  -4   3  10       87.59       83.73      1.64 o 
  -3   3  10       17.86       16.45      0.79 o 
  -2   3  10      287.27      288.00      3.17 o 
  -1   3  10      103.08      103.97      2.37 o 
   0   3  10       56.22       64.30      2.57 o 
   1   3  10       22.44       23.12      0.93 o 
   2   3  10       46.41       45.40      1.44 o 
   3   3  10        3.84        5.10      0.57 o 
   4   3  10       16.96       18.52      1.80 o 
  -9   4  10        2.99        3.23      0.45 o 
  -8   4  10        4.48        5.00      0.52 o 
  -7   4  10       77.10       77.71      4.21 o 
  -6   4  10       33.65       34.20      1.36 o 
  -5   4  10        9.66        9.49      0.59 o 
  -4   4  10        9.18        9.10      0.59 o 
  -3   4  10       99.40       97.26      2.89 o 
  -2   4  10       19.24       19.79      0.84 o 
  -1   4  10       72.31       63.75      2.17 o 
   0   4  10       15.43       15.33      0.88 o 
   1   4  10       11.06       10.91      0.68 o 
   2   4  10        7.45       10.00      1.00 o 
   3   4  10        2.98        4.77      0.72 o 
  -8   5  10       27.71       32.65      1.27 o 
  -7   5  10       33.76       38.00      1.33 o 
  -6   5  10        2.85        3.40      0.46 o 
  -5   5  10       13.90       15.46      0.82 o 
  -4   5  10       53.62       51.02      1.47 o 
  -3   5  10        4.25        5.34      0.52 o 
  -2   5  10       12.27       10.64      1.00 o 
  -1   5  10       14.81       12.53      0.72 o 
   0   5  10       17.35       15.40      0.82 o 
   1   5  10        7.02        8.16      0.59 o 
   2   5  10        2.11        2.84      0.42 o 
  -6   6  10       10.15       11.11      0.74 o 
  -5   6  10       50.45       47.73      1.53 o 
  -4   6  10       13.57       14.57      0.84 o 
  -3   6  10        9.72       11.62      0.73 o 
  -2   6  10        4.06        3.82      0.51 o 
  -1   6  10        4.60        5.65      0.52 o 
   0   6  10        1.82        2.21      0.37 o 
 -11   0  11       21.62       22.29      1.52 o 
  -9   0  11       56.06       56.70      2.25 o 
  -7   0  11       13.33       11.87      0.96 o 
  -5   0  11       58.73       54.13      2.25 o 
  -3   0  11        8.41        6.42      0.72 o 
  -1   0  11      116.49       97.28      2.65 o 
   1   0  11      119.73      118.45      3.13 o 
   3   0  11       35.55       36.73      1.84 o 
 -10   1  11       34.52       30.06      1.22 o 
  -9   1  11       27.25       25.81      1.05 o 
  -8   1  11       76.07       67.23      1.62 o 
  -7   1  11      121.94      118.29      2.04 o 
  -6   1  11       12.47       13.56      0.61 o 
  -5   1  11      151.14      160.06      4.14 o 
  -4   1  11       23.47       25.27      1.53 o 
  -3   1  11       96.70       89.64      1.60 o 
  -2   1  11       42.74       40.44      1.72 o 
  -1   1  11       26.11       23.97      0.79 o 
   0   1  11       92.95       86.40      1.84 o 
   1   1  11       29.65       28.42      1.84 o 
   2   1  11       25.61       24.28      1.02 o 
   3   1  11        2.41        3.37      0.48 o 
   4   1  11        2.20        2.09      0.42 o 
 -10   2  11       17.47       17.47      1.56 o 
  -9   2  11       46.63       39.86      2.00 o 
  -8   2  11       12.45       13.35      0.74 o 
  -7   2  11       24.63       23.98      1.36 o 
  -6   2  11       38.54       35.05      1.60 o 
  -5   2  11       17.59       15.04      0.60 o 
  -4   2  11        0.11        0.67      0.19 o 
  -3   2  11       60.90       57.95      1.60 o 
  -2   2  11       21.19       22.22      0.91 o 
  -1   2  11        3.56        3.29      0.45 o 
   0   2  11       42.17       40.92      1.24 o 
   1   2  11        4.00        3.85      0.72 o 
   2   2  11       24.82       26.30      1.52 o 
   3   2  11       15.38       18.45      1.28 o 
 -10   3  11        3.77        4.57      0.80 o 
  -9   3  11        0.99        1.44      0.48 o 
  -8   3  11       17.82       16.92      1.28 o 
  -7   3  11       29.05       30.88      1.68 o 
  -6   3  11       20.42       22.37      1.36 o 
  -5   3  11       93.20       91.10      2.65 o 
  -4   3  11        8.44        8.90      0.88 o 
  -3   3  11       31.89       30.12      1.08 o 
  -2   3  11       10.06       10.22      0.76 o 
  -1   3  11       17.16       17.34      1.00 o 
   0   3  11        3.37        4.83      0.64 o 
   1   3  11       44.88       43.59      1.72 o 
   2   3  11       24.79       24.28      1.05 o 
   3   3  11       17.63       19.17      1.36 o 
  -9   4  11       11.55       11.97      0.76 o 
  -8   4  11       44.93       43.87      2.09 o 
  -7   4  11       13.79       13.07      1.12 o 
  -6   4  11       49.01       54.13      2.25 o 
  -5   4  11       10.55       10.51      0.96 o 
  -4   4  11       52.64       59.59      2.25 o 
  -3   4  11       39.00       37.37      1.76 o 
  -2   4  11       25.81       27.03      1.52 o 
  -1   4  11        6.09        6.18      0.88 o 
   0   4  11       52.89       54.24      1.56 o 
   1   4  11       21.22       21.15      0.99 o 
   2   4  11        2.34        2.44      0.48 o 
  -7   5  11        2.86        2.19      0.40 o 
  -6   5  11       27.65       26.56      1.10 o 
  -5   5  11       37.05       35.42      1.80 o 
  -4   5  11       67.07       65.19      1.69 o 
  -3   5  11      126.88      120.55      3.21 o 
  -2   5  11       38.94       38.33      1.92 o 
  -1   5  11        4.76        6.74      0.80 o 
   0   5  11       10.89       11.95      1.04 o 
   1   5  11       10.59       11.23      1.12 o 
  -5   6  11        2.15        3.21      0.64 o 
  -4   6  11       49.50       52.24      1.61 o 
  -3   6  11       41.62       43.74      1.47 o 
  -2   6  11       22.66       21.29      1.20 o 
 -10   0  12       50.89       45.15      2.09 o 
  -8   0  12      295.33      279.73      4.81 o 
  -6   0  12        6.54        6.72      0.48 o 
  -4   0  12        2.41        2.57      0.56 o 
  -2   0  12      127.64      118.53      3.05 o 
   0   0  12      103.88      106.02      3.05 o 
   2   0  12       24.45       26.55      1.60 o 
 -10   1  12       21.71       18.45      0.96 o 
  -9   1  12       85.44       83.62      2.77 o 
  -8   1  12        1.89        2.37      0.40 o 
  -7   1  12       11.25       12.61      0.71 o 
  -6   1  12       28.68       30.38      1.05 o 
  -5   1  12       22.06       22.01      0.71 o 
  -4   1  12       41.36       40.50      1.04 o 
  -3   1  12       30.73       30.67      0.98 o 
  -2   1  12        7.41        6.61      0.54 o 
  -1   1  12       75.52       71.14      3.25 o 
   0   1  12       12.74       11.01      0.71 o 
   1   1  12       38.99       38.28      1.33 o 
   2   1  12        4.33        4.37      0.57 o 
  -9   2  12        5.64        5.77      0.88 o 
  -8   2  12        0.53        0.96      0.40 o 
  -7   2  12       38.04       34.64      1.76 o 
  -6   2  12       92.36       89.82      2.73 o 
  -5   2  12       13.50       16.27      0.64 o 
  -4   2  12        1.88        1.49      0.26 o 
  -3   2  12       16.74       15.60      0.84 o 
  -2   2  12        6.22        6.80      0.44 o 
  -1   2  12       18.71       19.29      1.50 o 
   0   2  12        5.27        4.89      0.96 o 
   1   2  12        2.27        2.37      0.92 o 
   2   2  12       15.20       14.77      0.85 o 
  -9   3  12       10.23       10.43      1.04 o 
  -8   3  12       27.42       26.95      1.60 o 
  -7   3  12        8.62        9.38      0.96 o 
  -6   3  12       53.45       50.60      2.09 o 
  -5   3  12       24.27       23.90      1.44 o 
  -4   3  12       42.25       40.30      1.30 o 
  -3   3  12        2.18        2.53      0.40 o 
  -2   3  12       61.27       66.71      1.70 o 
  -1   3  12        4.66        5.33      0.59 o 
   0   3  12       46.20       51.70      1.53 o 
   1   3  12        9.47       10.69      0.71 o 
  -8   4  12       36.67       36.65      2.00 o 
  -7   4  12       32.52       33.84      1.84 o 
  -6   4  12       21.56       24.62      1.52 o 
  -5   4  12       39.55       37.77      1.92 o 
  -4   4  12       45.00       39.22      1.92 o 
  -3   4  12       26.54       26.30      1.60 o 
  -2   4  12        9.44        9.30      0.96 o 
  -1   4  12       12.69       14.03      1.12 o 
   0   4  12        6.71        6.46      0.80 o 
  -6   5  12        5.21        6.90      1.04 o 
  -5   5  12       13.14       13.39      1.20 o 
  -3   5  12       32.21       33.36      1.84 o 
  -2   5  12       48.26       52.21      2.33 o 
  -9   0  13       40.46       40.18      1.92 o 
  -7   0  13       88.37       93.43      2.73 o 
  -5   0  13       31.37       32.24      1.60 o 
  -3   0  13       47.02       45.23      2.00 o 
  -1   0  13       45.75       42.99      2.00 o 
   1   0  13       48.83       51.25      2.33 o 
  -9   1  13       27.30       24.86      1.60 o 
  -8   1  13      119.31      117.97      3.29 o 
  -7   1  13       44.81       42.26      1.92 o 
  -6   1  13      127.53      117.19      2.15 o 
  -5   1  13       15.94       16.37      0.77 o 
  -4   1  13       34.83       32.58      1.16 o 
  -3   1  13        9.88        8.71      0.92 o 
  -2   1  13        8.88        7.90      0.62 o 
  -1   1  13        4.54        4.76      0.59 o 
   0   1  13       39.65       38.65      1.39 o 
   1   1  13       19.98       18.71      0.99 o 
  -9   2  13       23.39       23.18      1.52 o 
  -8   2  13        9.12       10.35      1.04 o 
  -7   2  13        5.32        6.58      0.88 o 
  -6   2  13       24.12       22.60      0.99 o 
  -5   2  13       31.74       28.88      0.89 o 
  -4   2  13       18.29       19.77      0.86 o 
  -3   2  13       15.33       13.13      0.62 o 
  -2   2  13        4.48        4.13      0.54 o 
  -1   2  13       32.18       30.54      1.22 o 
   0   2  13        1.13        1.55      0.34 o 
  -8   3  13       11.13       10.10      1.04 o 
  -7   3  13       17.01       17.48      1.36 o 
  -6   3  13        6.05        5.45      0.88 o 
  -5   3  13       17.82       19.25      1.36 o 
  -4   3  13       14.07       13.65      0.65 o 
  -3   3  13       17.78       15.95      0.69 o 
  -2   3  13       35.29       35.77      1.30 o 
  -1   3  13       74.48       81.63      1.98 o 
   0   3  13       12.32       13.31      1.20 o 
  -6   4  13        2.55        3.69      0.80 o 
  -5   4  13       37.45       36.81      1.92 o 
  -4   4  13       19.03       20.85      1.44 o 
  -3   4  13       17.43       18.20      1.36 o 
  -2   4  13       21.99       19.97      1.44 o 
  -4   0  14       10.60        9.46      0.96 o 
  -2   0  14       47.56       45.31      2.17 o 
  -8   1  14       14.70       17.08      1.28 o 
  -7   1  14       19.58       20.45      1.36 o 
  -6   1  14        7.71        7.14      0.80 o 
  -5   1  14        3.37        4.89      0.68 o 
  -4   1  14       20.23       18.11      0.91 o 
  -3   1  14       63.08       57.57      1.67 o 
  -2   1  14       19.19       19.39      0.99 o 
  -1   1  14       31.82       28.91      1.25 o 
  -7   2  14        2.02        2.41      0.64 o 
  -6   2  14       31.04       30.64      1.19 o 
  -5   2  14        5.52        4.60      0.45 o 
  -4   2  14       26.91       25.06      1.10 o 
  -3   2  14       15.75       14.97      0.85 o 
  -2   2  14        7.55        7.36      0.62 o 
  -5   3  14       24.54       24.46      1.60 o 
  -4   3  14       19.50       20.41      0.82 o 
  -3   3  14        5.36        5.85      0.88 o 
                                                 
